# Supplementary material for: Effect of backbone conformation and its defects on electronic properties and assessment of the stabilizing role of π–π interactions in aryl substituted polysilylenes studied by DFT on deca[methyl(phenyl)silylene]s
Source: Chem Cent J. 2016 May 5;10:28. doi: 10.1186/s13065-016-0173-0 (PMC4858925; doi:10.1186/s13065-016-0173-0)
Supplement: Supplementary file 1 — 10.1186/s13065-016-0173-0 Contains raw data of bond lengths of all OPMSi10 structures as obtained from Spartan 14´ output. The following additional data are available with the online version of this paper. [file 13065_2016_173_MOESM1_ESM.xlsx]

## Sheet: Information
Effect of backbone conformation and its defects on electronic properties and assessment of the stabilizing role of π-π interactions in aryl substituted polysilylenes studied by DFT on deca[methyl(phenyl)silylene]s
Barbora Hanulikova*, Ivo Kuritka, Pavel Urbanek
Centre of Polymer Systems, Tomas Bata University in Zlín, trida Tomase Bati 5678, Zlin, 76001, Czech Republic
*Corresponding author, email: hanulikova@cps.utb.cz
Additional data file 1
Bond lengths, which have been extracted from Spartan 14 output.
I, J…atom numbers
R..…bond length

## Sheet: 10
10_120
	I J	R	I J	R	I J	R	I J	R
1)	1- 2	2.3934	1- 11	1.9052	1- 15	1.8988	1- 59	1.9028
5)	2- 3	2.4259	2- 19	1.9085	2- 70	1.9154	3- 4	2.4419
9)	3- 23	1.9049	3- 81	1.9093	4- 5	2.4485	4- 27	1.9022
13)	4- 92	1.9107	5- 6	2.4472	5- 31	1.9024	5- 103	1.9119
17)	6- 7	2.4616	6- 35	1.9027	6- 114	1.9146	7- 8	2.442
21)	7- 39	1.9046	7- 125	1.9094	8- 9	2.4283	8- 43	1.9121
25)	8- 136	1.9115	9- 10	2.3968	9- 47	1.9136	9- 147	1.9099
29)	10- 51	1.9015	10- 55	1.9031	10- 158	1.9008	11- 12	1.0955
33)	11- 13	1.0972	11- 14	1.096	15- 16	1.0961	15- 17	1.0943
37)	15- 18	1.0975	19- 20	1.0932	19- 21	1.0971	19- 22	1.0943
41)	23- 24	1.094	23- 25	1.0928	23- 26	1.095	27- 28	1.0921
45)	27- 29	1.095	27- 30	1.0943	31- 32	1.0943	31- 33	1.0922
49)	31- 34	1.0935	35- 36	1.0927	35- 37	1.0951	35- 38	1.0936
53)	39- 40	1.094	39- 41	1.0935	39- 42	1.0934	43- 44	1.0953
57)	43- 45	1.0937	43- 46	1.0944	47- 48	1.0943	47- 49	1.097
61)	47- 50	1.0947	51- 52	1.0973	51- 53	1.0946	51- 54	1.0957
65)	55- 56	1.0956	55- 57	1.0969	55- 58	1.0958	59- 61	1.408
69)	59- 62	1.4072	60- 63	1.3955	60- 64	1.3962	60- 69	1.0871
73)	61- 64	1.3954	61- 65	1.0875	62- 63	1.3968	62- 66	1.0868
77)	63- 67	1.0876	64- 68	1.0874	70- 72	1.409	70- 73	1.4074
81)	71- 74	1.3947	71- 75	1.3963	71- 80	1.0871	72- 75	1.3952
85)	72- 76	1.0877	73- 74	1.3971	73- 77	1.0868	74- 78	1.0876
89)	75- 79	1.0873	81- 83	1.4072	81- 84	1.4075	82- 85	1.3965
93)	82- 86	1.3955	82- 91	1.0871	83- 86	1.3971	83- 87	1.0868
97)	84- 85	1.3952	84- 88	1.0876	85- 89	1.087	86- 90	1.0875
101)	92- 94	1.4071	92- 95	1.4075	93- 96	1.3966	93- 97	1.3948
105)	93- 102	1.087	94- 97	1.3973	94- 98	1.0863	95- 96	1.3945
109)	95- 99	1.0884	96- 100	1.0874	97- 101	1.0875	103- 105	1.4081
113)	103- 106	1.4073	104- 107	1.3959	104- 108	1.3948	104- 113	1.0869
117)	105- 108	1.3971	105- 109	1.0866	106- 107	1.3944	106- 110	1.0868
121)	107- 111	1.0872	108- 112	1.0875	114- 116	1.4072	114- 117	1.4078
125)	115- 118	1.3962	115- 119	1.3945	115- 124	1.087	116- 119	1.3976
129)	116- 120	1.0866	117- 118	1.3945	117- 121	1.0885	118- 122	1.0874
133)	119- 123	1.0874	125- 127	1.4072	125- 128	1.4076	126- 129	1.3965
137)	126- 130	1.3946	126- 135	1.087	127- 130	1.3974	127- 131	1.0865
141)	128- 129	1.3944	128- 132	1.088	129- 133	1.0875	130- 134	1.0875
145)	136- 138	1.4076	136- 139	1.4075	137- 140	1.3961	137- 141	1.3945
149)	137- 146	1.0869	138- 141	1.3967	138- 142	1.0866	139- 140	1.3949
153)	139- 143	1.0874	140- 144	1.0874	141- 145	1.0873	147- 149	1.4077
157)	147- 150	1.4073	148- 151	1.3953	148- 152	1.396	148- 157	1.0869
161)	149- 152	1.3957	149- 153	1.0873	150- 151	1.3965	150- 154	1.0872
165)	151- 155	1.0874	152- 156	1.0874	158- 160	1.4084	158- 161	1.4073
169)	159- 162	1.3952	159- 163	1.3962	159- 168	1.087	160- 163	1.3954
173)	160- 164	1.0878	161- 162	1.3967	161- 165	1.0872	162- 166	1.0874
177)	163- 167	1.0873
10_130
	I J	R	I J	R	I J	R	I J	R
1)	1- 2	2.3952	1- 11	1.9044	1- 15	1.898	1- 59	1.9015
5)	2- 3	2.4215	2- 19	1.9106	2- 70	1.9083	3- 4	2.4288
9)	3- 23	1.9071	3- 81	1.9046	4- 5	2.4427	4- 27	1.907
13)	4- 92	1.9077	5- 6	2.4363	5- 31	1.9041	5- 103	1.9083
17)	6- 7	2.4482	6- 35	1.9016	6- 114	1.9075	7- 8	2.4276
21)	7- 39	1.9038	7- 125	1.9085	8- 9	2.4183	8- 43	1.9057
25)	8- 136	1.9092	9- 10	2.3939	9- 47	1.9072	9- 147	1.91
29)	10- 51	1.9019	10- 55	1.9028	10- 158	1.9014	11- 12	1.0961
33)	11- 13	1.0971	11- 14	1.0962	15- 16	1.0964	15- 17	1.0942
37)	15- 18	1.097	19- 20	1.092	19- 21	1.0975	19- 22	1.0948
41)	23- 24	1.0954	23- 25	1.0916	23- 26	1.0956	27- 28	1.0908
45)	27- 29	1.0962	27- 30	1.0947	31- 32	1.0944	31- 33	1.0921
49)	31- 34	1.096	35- 36	1.0912	35- 37	1.0956	35- 38	1.0937
53)	39- 40	1.0944	39- 41	1.0923	39- 42	1.0954	43- 44	1.0955
57)	43- 45	1.0957	43- 46	1.0939	47- 48	1.0938	47- 49	1.0971
61)	47- 50	1.095	51- 52	1.0974	51- 53	1.095	51- 54	1.0953
65)	55- 56	1.0956	55- 57	1.097	55- 58	1.0962	59- 61	1.409
69)	59- 62	1.4077	60- 63	1.3953	60- 64	1.3962	60- 69	1.0871
73)	61- 64	1.3955	61- 65	1.0878	62- 63	1.3969	62- 66	1.0867
77)	63- 67	1.0876	64- 68	1.0874	70- 72	1.4083	70- 73	1.4075
81)	71- 74	1.3951	71- 75	1.3961	71- 80	1.087	72- 75	1.3951
85)	72- 76	1.0878	73- 74	1.3966	73- 77	1.087	74- 78	1.0873
89)	75- 79	1.0873	81- 83	1.4081	81- 84	1.4074	82- 85	1.3965
93)	82- 86	1.3956	82- 91	1.0871	83- 86	1.3969	83- 87	1.0869
97)	84- 85	1.3957	84- 88	1.0877	85- 89	1.087	86- 90	1.0875
101)	92- 94	1.4071	92- 95	1.4084	93- 96	1.3971	93- 97	1.3945
105)	93- 102	1.087	94- 97	1.3974	94- 98	1.0866	95- 96	1.395
109)	95- 99	1.0882	96- 100	1.0875	97- 101	1.0875	103- 105	1.4068
113)	103- 106	1.4088	104- 107	1.3969	104- 108	1.3944	104- 113	1.0869
117)	105- 108	1.3974	105- 109	1.0868	106- 107	1.395	106- 110	1.0882
121)	107- 111	1.0874	108- 112	1.0875	114- 116	1.4065	114- 117	1.4082
125)	115- 118	1.3974	115- 119	1.3946	115- 124	1.0869	116- 119	1.3977
129)	116- 120	1.0871	117- 118	1.3947	117- 121	1.0888	118- 122	1.0874
133)	119- 123	1.0874	125- 127	1.4071	125- 128	1.409	126- 129	1.3971
137)	126- 130	1.3946	126- 135	1.087	127- 130	1.3973	127- 131	1.0867
141)	128- 129	1.3951	128- 132	1.0883	129- 133	1.0874	130- 134	1.0874
145)	136- 138	1.4054	136- 139	1.4088	137- 140	1.3974	137- 141	1.3944
149)	137- 146	1.087	138- 141	1.3976	138- 142	1.0867	139- 140	1.3948
153)	139- 143	1.0892	140- 144	1.0875	141- 145	1.0874	147- 149	1.4095
157)	147- 150	1.4066	148- 151	1.3947	148- 152	1.3969	148- 157	1.087
161)	149- 152	1.3955	149- 153	1.0879	150- 151	1.3972	150- 154	1.087
165)	151- 155	1.0874	152- 156	1.0874	158- 160	1.4084	158- 161	1.4071
169)	159- 162	1.3951	159- 163	1.3963	159- 168	1.087	160- 163	1.3952
173)	160- 164	1.0882	161- 162	1.3971	161- 165	1.0875	162- 166	1.0874
177)	163- 167	1.0873
10_140
	I J	R	I J	R	I J	R	I J	R
1)	1- 2	2.3931	1- 11	1.9038	1- 15	1.8997	1- 59	1.9011
5)	2- 3	2.4084	2- 19	1.9102	2- 70	1.9071	3- 4	2.4121
9)	3- 23	1.9097	3- 81	1.9067	4- 5	2.4204	4- 27	1.9062
13)	4- 92	1.9085	5- 6	2.4172	5- 31	1.9052	5- 103	1.9049
17)	6- 7	2.4116	6- 35	1.9059	6- 114	1.9059	7- 8	2.4085
21)	7- 39	1.9051	7- 125	1.9052	8- 9	2.3998	8- 43	1.9061
25)	8- 136	1.906	9- 10	2.3766	9- 47	1.9096	9- 147	1.9082
29)	10- 51	1.8995	10- 55	1.9035	10- 158	1.8993	11- 12	1.0954
33)	11- 13	1.097	11- 14	1.0958	15- 16	1.0967	15- 17	1.0951
37)	15- 18	1.0972	19- 20	1.0929	19- 21	1.0969	19- 22	1.0957
41)	23- 24	1.0954	23- 25	1.093	23- 26	1.0963	27- 28	1.0926
45)	27- 29	1.0968	27- 30	1.0949	31- 32	1.0947	31- 33	1.0931
49)	31- 34	1.0961	35- 36	1.0935	35- 37	1.0965	35- 38	1.0949
53)	39- 40	1.0948	39- 41	1.0931	39- 42	1.0963	43- 44	1.095
57)	43- 45	1.0964	43- 46	1.095	47- 48	1.0944	47- 49	1.0963
61)	47- 50	1.096	51- 52	1.0975	51- 53	1.096	51- 54	1.0959
65)	55- 56	1.0963	55- 57	1.097	55- 58	1.0962	59- 61	1.4088
69)	59- 62	1.4069	60- 63	1.3953	60- 64	1.3962	60- 69	1.0872
73)	61- 64	1.3953	61- 65	1.088	62- 63	1.3969	62- 66	1.0866
77)	63- 67	1.0876	64- 68	1.0874	70- 72	1.409	70- 73	1.4073
81)	71- 74	1.3951	71- 75	1.3963	71- 80	1.087	72- 75	1.3952
85)	72- 76	1.0881	73- 74	1.3971	73- 77	1.0864	74- 78	1.0876
89)	75- 79	1.0874	81- 83	1.4086	81- 84	1.4079	82- 85	1.3961
93)	82- 86	1.3958	82- 91	1.0871	83- 86	1.397	83- 87	1.0862
97)	84- 85	1.3958	84- 88	1.087	85- 89	1.087	86- 90	1.0876
101)	92- 94	1.4071	92- 95	1.4088	93- 96	1.3968	93- 97	1.3954
105)	93- 102	1.0871	94- 97	1.3975	94- 98	1.0864	95- 96	1.3955
109)	95- 99	1.0883	96- 100	1.0872	97- 101	1.0875	103- 105	1.4074
113)	103- 106	1.408	104- 107	1.3968	104- 108	1.3953	104- 113	1.0871
117)	105- 108	1.3972	105- 109	1.0867	106- 107	1.3953	106- 110	1.0879
121)	107- 111	1.0872	108- 112	1.0875	114- 116	1.4076	114- 117	1.408
125)	115- 118	1.397	115- 119	1.3955	115- 124	1.087	116- 119	1.3974
129)	116- 120	1.0868	117- 118	1.3957	117- 121	1.0878	118- 122	1.0874
133)	119- 123	1.0874	125- 127	1.407	125- 128	1.4083	126- 129	1.397
137)	126- 130	1.3954	126- 135	1.087	127- 130	1.3975	127- 131	1.0867
141)	128- 129	1.3957	128- 132	1.0883	129- 133	1.0874	130- 134	1.0876
145)	136- 138	1.4071	136- 139	1.4087	137- 140	1.3969	137- 141	1.3953
149)	137- 146	1.0871	138- 141	1.3973	138- 142	1.0871	139- 140	1.3952
153)	139- 143	1.0885	140- 144	1.0874	141- 145	1.0872	147- 149	1.409
157)	147- 150	1.4064	148- 151	1.395	148- 152	1.3972	148- 157	1.087
161)	149- 152	1.3953	149- 153	1.0881	150- 151	1.3973	150- 154	1.0868
165)	151- 155	1.0874	152- 156	1.0874	158- 160	1.4081	158- 161	1.4072
169)	159- 162	1.3954	159- 163	1.3967	159- 168	1.0871	160- 163	1.3947
173)	160- 164	1.088	161- 162	1.3974	161- 165	1.0877	162- 166	1.0874
177)	163- 167	1.0872
10_150
	I J	R	I J	R	I J	R	I J	R
1)	1- 2	2.3921	1- 11	1.9024	1- 15	1.8998	1- 59	1.9013
5)	2- 3	2.3971	2- 19	1.908	2- 70	1.9062	3- 4	2.3956
9)	3- 23	1.908	3- 81	1.9067	4- 5	2.3982	4- 27	1.9064
13)	4- 92	1.9069	5- 6	2.403	5- 31	1.9064	5- 103	1.9065
17)	6- 7	2.4018	6- 35	1.9069	6- 114	1.9067	7- 8	2.3978
21)	7- 39	1.905	7- 125	1.9049	8- 9	2.394	8- 43	1.9077
25)	8- 136	1.906	9- 10	2.3792	9- 47	1.9093	9- 147	1.9064
29)	10- 51	1.8998	10- 55	1.9035	10- 158	1.8987	11- 12	1.0958
33)	11- 13	1.0968	11- 14	1.096	15- 16	1.0969	15- 17	1.0953
37)	15- 18	1.0971	19- 20	1.0944	19- 21	1.0971	19- 22	1.0958
41)	23- 24	1.0954	23- 25	1.095	23- 26	1.0966	27- 28	1.0943
45)	27- 29	1.0963	27- 30	1.0953	31- 32	1.0951	31- 33	1.0953
49)	31- 34	1.0967	35- 36	1.0948	35- 37	1.0968	35- 38	1.0957
53)	39- 40	1.0952	39- 41	1.0949	39- 42	1.0968	43- 44	1.0957
57)	43- 45	1.0962	43- 46	1.0951	47- 48	1.0947	47- 49	1.0965
61)	47- 50	1.0963	51- 52	1.0971	51- 53	1.0955	51- 54	1.0958
65)	55- 56	1.0962	55- 57	1.0969	55- 58	1.0964	59- 61	1.4086
69)	59- 62	1.4067	60- 63	1.3952	60- 64	1.3965	60- 69	1.0872
73)	61- 64	1.3954	61- 65	1.0882	62- 63	1.3967	62- 66	1.0866
77)	63- 67	1.0875	64- 68	1.0874	70- 72	1.4089	70- 73	1.4062
81)	71- 74	1.3953	71- 75	1.3968	71- 80	1.0871	72- 75	1.3951
85)	72- 76	1.0886	73- 74	1.3971	73- 77	1.0863	74- 78	1.0875
89)	75- 79	1.0873	81- 83	1.4077	81- 84	1.4077	82- 85	1.3966
93)	82- 86	1.3959	82- 91	1.0872	83- 86	1.397	83- 87	1.0861
97)	84- 85	1.3957	84- 88	1.0873	85- 89	1.087	86- 90	1.0875
101)	92- 94	1.4075	92- 95	1.4079	93- 96	1.3965	93- 97	1.3958
105)	93- 102	1.0872	94- 97	1.397	94- 98	1.0864	95- 96	1.3955
109)	95- 99	1.0878	96- 100	1.0869	97- 101	1.0874	103- 105	1.4079
113)	103- 106	1.4084	104- 107	1.3963	104- 108	1.3957	104- 113	1.0871
117)	105- 108	1.397	105- 109	1.0863	106- 107	1.3955	106- 110	1.0875
121)	107- 111	1.0869	108- 112	1.0875	114- 116	1.4079	114- 117	1.4083
125)	115- 118	1.3962	115- 119	1.3957	115- 124	1.0872	116- 119	1.3969
129)	116- 120	1.0863	117- 118	1.3958	117- 121	1.0879	118- 122	1.0869
133)	119- 123	1.0874	125- 127	1.4078	125- 128	1.4083	126- 129	1.3963
137)	126- 130	1.3956	126- 135	1.0871	127- 130	1.3971	127- 131	1.0865
141)	128- 129	1.3954	128- 132	1.0881	129- 133	1.0869	130- 134	1.0875
145)	136- 138	1.4075	136- 139	1.4086	137- 140	1.3963	137- 141	1.3955
149)	137- 146	1.0872	138- 141	1.3968	138- 142	1.0866	139- 140	1.3952
153)	139- 143	1.088	140- 144	1.0869	141- 145	1.0872	147- 149	1.4085
157)	147- 150	1.4076	148- 151	1.3954	148- 152	1.3966	148- 157	1.0871
161)	149- 152	1.3952	149- 153	1.0881	150- 151	1.3971	150- 154	1.0872
165)	151- 155	1.0874	152- 156	1.087	158- 160	1.408	158- 161	1.407
169)	159- 162	1.3953	159- 163	1.3965	159- 168	1.0871	160- 163	1.3948
173)	160- 164	1.0884	161- 162	1.3972	161- 165	1.0876	162- 166	1.0875
177)	163- 167	1.0873
10_160
	I J	R	I J	R	I J	R	I J	R
1)	1- 2	2.3836	1- 11	1.9031	1- 15	1.9013	1- 59	1.8981
5)	2- 3	2.3862	2- 19	1.9098	2- 70	1.9059	3- 4	2.3794
9)	3- 23	1.9088	3- 81	1.9047	4- 5	2.3904	4- 27	1.9079
13)	4- 92	1.9034	5- 6	2.3877	5- 31	1.9085	5- 103	1.9045
17)	6- 7	2.3921	6- 35	1.9098	6- 114	1.9053	7- 8	2.3882
21)	7- 39	1.9087	7- 125	1.9035	8- 9	2.3874	8- 43	1.9069
25)	8- 136	1.9044	9- 10	2.3834	9- 47	1.9089	9- 147	1.905
29)	10- 51	1.9003	10- 55	1.9029	10- 158	1.8968	11- 12	1.0956
33)	11- 13	1.0971	11- 14	1.096	15- 16	1.0967	15- 17	1.0957
37)	15- 18	1.0972	19- 20	1.0956	19- 21	1.0969	19- 22	1.0958
41)	23- 24	1.0953	23- 25	1.0956	23- 26	1.0963	27- 28	1.0957
45)	27- 29	1.0965	27- 30	1.0951	31- 32	1.0951	31- 33	1.0963
49)	31- 34	1.0962	35- 36	1.0961	35- 37	1.0966	35- 38	1.0956
53)	39- 40	1.0952	39- 41	1.0958	39- 42	1.0964	43- 44	1.0957
57)	43- 45	1.0965	43- 46	1.0954	47- 48	1.0948	47- 49	1.0962
61)	47- 50	1.0967	51- 52	1.097	51- 53	1.0955	51- 54	1.0957
65)	55- 56	1.096	55- 57	1.097	55- 58	1.0963	59- 61	1.4084
69)	59- 62	1.4062	60- 63	1.3954	60- 64	1.3966	60- 69	1.0873
73)	61- 64	1.3952	61- 65	1.0882	62- 63	1.3963	62- 66	1.0869
77)	63- 67	1.0872	64- 68	1.0875	70- 72	1.4095	70- 73	1.4063
81)	71- 74	1.3949	71- 75	1.3966	71- 80	1.0872	72- 75	1.3953
85)	72- 76	1.0885	73- 74	1.3966	73- 77	1.0866	74- 78	1.0872
89)	75- 79	1.0875	81- 83	1.4064	81- 84	1.4079	82- 85	1.3968
93)	82- 86	1.3955	82- 91	1.0873	83- 86	1.3967	83- 87	1.0866
97)	84- 85	1.3951	84- 88	1.0879	85- 89	1.087	86- 90	1.0872
101)	92- 94	1.4069	92- 95	1.4081	93- 96	1.3963	93- 97	1.3953
105)	93- 102	1.0872	94- 97	1.3968	94- 98	1.0866	95- 96	1.3948
109)	95- 99	1.0878	96- 100	1.087	97- 101	1.0874	103- 105	1.4069
113)	103- 106	1.408	104- 107	1.3967	104- 108	1.3952	104- 113	1.0873
117)	105- 108	1.3966	105- 109	1.0868	106- 107	1.3945	106- 110	1.0876
121)	107- 111	1.0869	108- 112	1.0874	114- 116	1.4067	114- 117	1.4088
125)	115- 118	1.3964	115- 119	1.3951	115- 124	1.0872	116- 119	1.3968
129)	116- 120	1.0866	117- 118	1.3947	117- 121	1.0877	118- 122	1.0868
133)	119- 123	1.0873	125- 127	1.4071	125- 128	1.4085	126- 129	1.3964
137)	126- 130	1.3954	126- 135	1.0873	127- 130	1.3965	127- 131	1.0867
141)	128- 129	1.3949	128- 132	1.0875	129- 133	1.0867	130- 134	1.0872
145)	136- 138	1.4073	136- 139	1.4084	137- 140	1.3961	137- 141	1.3951
149)	137- 146	1.0872	138- 141	1.3967	138- 142	1.0869	139- 140	1.3944
153)	139- 143	1.0877	140- 144	1.0868	141- 145	1.0873	147- 149	1.4082
157)	147- 150	1.4077	148- 151	1.3954	148- 152	1.3965	148- 157	1.0871
161)	149- 152	1.3947	149- 153	1.0884	150- 151	1.3971	150- 154	1.0874
165)	151- 155	1.0875	152- 156	1.0868	158- 160	1.4078	158- 161	1.4068
169)	159- 162	1.3954	159- 163	1.3963	159- 168	1.0872	160- 163	1.3948
173)	160- 164	1.0881	161- 162	1.3965	161- 165	1.0877	162- 166	1.0875
177)	163- 167	1.0872
10_170
	I J	R	I J	R	I J	R	I J	R
1)	1- 2	2.3869	1- 11	1.9018	1- 15	1.9014	1- 59	1.8977
5)	2- 3	2.3847	2- 19	1.9085	2- 70	1.908	3- 4	2.385
9)	3- 23	1.909	3- 81	1.9063	4- 5	2.386	4- 27	1.9107
13)	4- 92	1.9042	5- 6	2.3858	5- 31	1.9109	5- 103	1.9005
17)	6- 7	2.3908	6- 35	1.912	6- 114	1.9036	7- 8	2.3876
21)	7- 39	1.9101	7- 125	1.9037	8- 9	2.3902	8- 43	1.9106
25)	8- 136	1.9013	9- 10	2.3831	9- 47	1.9104	9- 147	1.9049
29)	10- 51	1.9026	10- 55	1.8993	10- 158	1.8969	11- 12	1.0953
33)	11- 13	1.0969	11- 14	1.0961	15- 16	1.0964	15- 17	1.0954
37)	15- 18	1.0969	19- 20	1.096	19- 21	1.0966	19- 22	1.095
41)	23- 24	1.0951	23- 25	1.0963	23- 26	1.0962	27- 28	1.0955
45)	27- 29	1.0959	27- 30	1.0951	31- 32	1.0954	31- 33	1.0956
49)	31- 34	1.0958	35- 36	1.0957	35- 37	1.0957	35- 38	1.0954
53)	39- 40	1.0952	39- 41	1.0955	39- 42	1.0963	43- 44	1.0951
57)	43- 45	1.0953	43- 46	1.0952	47- 48	1.0952	47- 49	1.0962
61)	47- 50	1.0955	51- 52	1.0972	51- 53	1.0959	51- 54	1.0962
65)	55- 56	1.0961	55- 57	1.0972	55- 58	1.0955	59- 61	1.4082
69)	59- 62	1.4069	60- 63	1.3955	60- 64	1.3962	60- 69	1.0873
73)	61- 64	1.3955	61- 65	1.0879	62- 63	1.396	62- 66	1.0869
77)	63- 67	1.0872	64- 68	1.0875	70- 72	1.4092	70- 73	1.4061
81)	71- 74	1.3948	71- 75	1.3964	71- 80	1.0871	72- 75	1.3952
85)	72- 76	1.0884	73- 74	1.3964	73- 77	1.0866	74- 78	1.0871
89)	75- 79	1.0875	81- 83	1.407	81- 84	1.4084	82- 85	1.3966
93)	82- 86	1.3954	82- 91	1.0872	83- 86	1.3965	83- 87	1.0868
97)	84- 85	1.3948	84- 88	1.0876	85- 89	1.0872	86- 90	1.0872
101)	92- 94	1.4062	92- 95	1.4084	93- 96	1.3961	93- 97	1.3946
105)	93- 102	1.0873	94- 97	1.3961	94- 98	1.0864	95- 96	1.3943
109)	95- 99	1.0876	96- 100	1.0869	97- 101	1.0872	103- 105	1.4066
113)	103- 106	1.4078	104- 107	1.3963	104- 108	1.3952	104- 113	1.0872
117)	105- 108	1.3961	105- 109	1.0867	106- 107	1.3943	106- 110	1.0873
121)	107- 111	1.0869	108- 112	1.0872	114- 116	1.4082	114- 117	1.4064
125)	115- 118	1.3948	115- 119	1.396	115- 124	1.0872	116- 119	1.3943
129)	116- 120	1.0876	117- 118	1.3961	117- 121	1.0868	118- 122	1.0873
133)	119- 123	1.087	125- 127	1.4071	125- 128	1.4087	126- 129	1.3958
137)	126- 130	1.3949	126- 135	1.0873	127- 130	1.3959	127- 131	1.0867
141)	128- 129	1.3947	128- 132	1.0873	129- 133	1.0869	130- 134	1.087
145)	136- 138	1.4073	136- 139	1.4079	137- 140	1.397	137- 141	1.3954
149)	137- 146	1.0872	138- 141	1.3973	138- 142	1.0874	139- 140	1.3939
153)	139- 143	1.0878	140- 144	1.0867	141- 145	1.0875	147- 149	1.4083
157)	147- 150	1.407	148- 151	1.3949	148- 152	1.3965	148- 157	1.0871
161)	149- 152	1.3942	149- 153	1.0881	150- 151	1.3972	150- 154	1.0876
165)	151- 155	1.0876	152- 156	1.0871	158- 160	1.4069	158- 161	1.4082
169)	159- 162	1.3967	159- 163	1.3954	159- 168	1.0873	160- 163	1.3969
173)	160- 164	1.0875	161- 162	1.3951	161- 165	1.0877	162- 166	1.0871
177)	163- 167	1.0874
10_180
	I J	R	I J	R	I J	R	I J	R
1)	1- 2	2.3908	1- 11	1.902	1- 15	1.902	1- 59	1.8982
5)	2- 3	2.3944	2- 19	1.9089	2- 70	1.9051	3- 4	2.3921
9)	3- 23	1.9099	3- 81	1.9045	4- 5	2.4012	4- 27	1.9098
13)	4- 92	1.9006	5- 6	2.3947	5- 31	1.91	5- 103	1.9008
17)	6- 7	2.4012	6- 35	1.91	6- 114	1.9008	7- 8	2.3921
21)	7- 39	1.9098	7- 125	1.9006	8- 9	2.3944	8- 43	1.9099
25)	8- 136	1.9045	9- 10	2.3908	9- 47	1.9089	9- 147	1.9051
29)	10- 51	1.902	10- 55	1.902	10- 158	1.8982	11- 12	1.0952
33)	11- 13	1.0972	11- 14	1.096	15- 16	1.0966	15- 17	1.0956
37)	15- 18	1.0973	19- 20	1.0959	19- 21	1.0966	19- 22	1.0948
41)	23- 24	1.095	23- 25	1.0958	23- 26	1.0951	27- 28	1.0956
45)	27- 29	1.0957	27- 30	1.0955	31- 32	1.0953	31- 33	1.0956
49)	31- 34	1.0955	35- 36	1.0955	35- 37	1.0956	35- 38	1.0953
53)	39- 40	1.0955	39- 41	1.0957	39- 42	1.0956	43- 44	1.0951
57)	43- 45	1.0958	43- 46	1.095	47- 48	1.0948	47- 49	1.0966
61)	47- 50	1.0959	51- 52	1.0973	51- 53	1.0956	51- 54	1.0966
65)	55- 56	1.096	55- 57	1.0972	55- 58	1.0952	59- 61	1.4072
69)	59- 62	1.4085	60- 63	1.3965	60- 64	1.3952	60- 69	1.0873
73)	61- 64	1.3965	61- 65	1.0872	62- 63	1.3954	62- 66	1.0876
77)	63- 67	1.0871	64- 68	1.0875	70- 72	1.4091	70- 73	1.4063
81)	71- 74	1.3946	71- 75	1.3963	71- 80	1.0871	72- 75	1.3947
85)	72- 76	1.0886	73- 74	1.397	73- 77	1.0872	74- 78	1.0875
89)	75- 79	1.0874	81- 83	1.4077	81- 84	1.4082	82- 85	1.3965
93)	82- 86	1.3954	82- 91	1.0871	83- 86	1.397	83- 87	1.0872
97)	84- 85	1.3948	84- 88	1.0879	85- 89	1.0872	86- 90	1.0874
101)	92- 94	1.4067	92- 95	1.4083	93- 96	1.3957	93- 97	1.3945
105)	93- 102	1.087	94- 97	1.3961	94- 98	1.0872	95- 96	1.3943
109)	95- 99	1.0877	96- 100	1.0873	97- 101	1.0874	103- 105	1.4066
113)	103- 106	1.4083	104- 107	1.3958	104- 108	1.3945	104- 113	1.087
117)	105- 108	1.3961	105- 109	1.0873	106- 107	1.3944	106- 110	1.0879
121)	107- 111	1.0874	108- 112	1.0874	114- 116	1.4066	114- 117	1.4083
125)	115- 118	1.3958	115- 119	1.3945	115- 124	1.087	116- 119	1.3961
129)	116- 120	1.0873	117- 118	1.3944	117- 121	1.0879	118- 122	1.0874
133)	119- 123	1.0874	125- 127	1.4067	125- 128	1.4083	126- 129	1.3957
137)	126- 130	1.3945	126- 135	1.087	127- 130	1.3961	127- 131	1.0872
141)	128- 129	1.3943	128- 132	1.0877	129- 133	1.0873	130- 134	1.0874
145)	136- 138	1.4077	136- 139	1.4082	137- 140	1.3965	137- 141	1.3954
149)	137- 146	1.0871	138- 141	1.397	138- 142	1.0872	139- 140	1.3948
153)	139- 143	1.0879	140- 144	1.0872	141- 145	1.0874	147- 149	1.4091
157)	147- 150	1.4063	148- 151	1.3946	148- 152	1.3963	148- 157	1.0871
161)	149- 152	1.3947	149- 153	1.0886	150- 151	1.397	150- 154	1.0872
165)	151- 155	1.0875	152- 156	1.0874	158- 160	1.4072	158- 161	1.4085
169)	159- 162	1.3965	159- 163	1.3952	159- 168	1.0873	160- 163	1.3965
173)	160- 164	1.0872	161- 162	1.3954	161- 165	1.0876	162- 166	1.0871
177)	163- 167	1.0875

## Sheet: 10A
10A_120
	I J	R	I J	R	I J	R	I J	R
1)	1- 2	2.3935	1- 11	1.9049	1- 15	1.8986	1- 59	1.9021
5)	2- 3	2.4202	2- 19	1.9085	2- 70	1.9128	3- 4	2.4406
9)	3- 23	1.9042	3- 81	1.9063	4- 5	2.4449	4- 27	1.9043
13)	4- 92	1.9119	5- 6	2.4508	5- 31	1.904	5- 103	1.9142
17)	6- 7	2.4415	6- 35	1.9007	6- 114	1.9113	7- 8	2.4329
21)	7- 39	1.9126	7- 125	1.9096	8- 9	2.4053	8- 43	1.9153
25)	8- 136	1.9122	9- 10	2.3905	9- 47	1.9171	9- 147	1.9094
29)	10- 51	1.9012	10- 55	1.9033	10- 158	1.8974	11- 12	1.0956
33)	11- 13	1.0969	11- 14	1.0963	15- 16	1.096	15- 17	1.0946
37)	15- 18	1.0973	19- 20	1.0936	19- 21	1.0974	19- 22	1.0941
41)	23- 24	1.0948	23- 25	1.0917	23- 26	1.0952	27- 28	1.0918
45)	27- 29	1.0944	27- 30	1.0947	31- 32	1.0931	31- 33	1.0929
49)	31- 34	1.0953	35- 36	1.0937	35- 37	1.0941	35- 38	1.0933
53)	39- 40	1.0939	39- 41	1.0948	39- 42	1.0938	43- 44	1.0961
57)	43- 45	1.0948	43- 46	1.094	47- 48	1.0961	47- 49	1.0963
61)	47- 50	1.0958	51- 52	1.0972	51- 53	1.0945	51- 54	1.096
65)	55- 56	1.0953	55- 57	1.097	55- 58	1.0964	59- 61	1.4085
69)	59- 62	1.4076	60- 63	1.3954	60- 64	1.3961	60- 69	1.0871
73)	61- 64	1.3954	61- 65	1.0875	62- 63	1.397	62- 66	1.0869
77)	63- 67	1.0876	64- 68	1.0873	70- 72	1.4092	70- 73	1.4073
81)	71- 74	1.3947	71- 75	1.3963	71- 80	1.087	72- 75	1.3953
85)	72- 76	1.0882	73- 74	1.3971	73- 77	1.087	74- 78	1.0874
89)	75- 79	1.0874	81- 83	1.4071	81- 84	1.4079	82- 85	1.3965
93)	82- 86	1.3953	82- 91	1.0871	83- 86	1.3972	83- 87	1.0868
97)	84- 85	1.3954	84- 88	1.0877	85- 89	1.0871	86- 90	1.0875
101)	92- 94	1.4076	92- 95	1.4073	93- 96	1.3964	93- 97	1.3949
105)	93- 102	1.0871	94- 97	1.3971	94- 98	1.0866	95- 96	1.3946
109)	95- 99	1.0873	96- 100	1.0873	97- 101	1.0874	103- 105	1.4071
113)	103- 106	1.4081	104- 107	1.3964	104- 108	1.3945	104- 113	1.087
117)	105- 108	1.3976	105- 109	1.0866	106- 107	1.3945	106- 110	1.0888
121)	107- 111	1.0874	108- 112	1.0875	114- 116	1.407	114- 117	1.4085
125)	115- 118	1.3966	115- 119	1.3943	115- 124	1.087	116- 119	1.3976
129)	116- 120	1.0864	117- 118	1.3942	117- 121	1.0885	118- 122	1.0874
133)	119- 123	1.0874	125- 127	1.4079	125- 128	1.4071	126- 129	1.3961
137)	126- 130	1.3957	126- 135	1.0871	127- 130	1.3976	127- 131	1.0868
141)	128- 129	1.3948	128- 132	1.0869	129- 133	1.0872	130- 134	1.0874
145)	136- 138	1.4076	136- 139	1.4082	137- 140	1.3956	137- 141	1.3956
149)	137- 146	1.087	138- 141	1.3965	138- 142	1.0873	139- 140	1.3963
153)	139- 143	1.0867	140- 144	1.0874	141- 145	1.0874	147- 149	1.4086
157)	147- 150	1.4085	148- 151	1.3953	148- 152	1.3962	148- 157	1.0871
161)	149- 152	1.3956	149- 153	1.0862	150- 151	1.3966	150- 154	1.0866
165)	151- 155	1.0875	152- 156	1.0873	158- 160	1.4072	158- 161	1.4083
169)	159- 162	1.3965	159- 163	1.3955	159- 168	1.0872	160- 163	1.3965
173)	160- 164	1.0874	161- 162	1.3954	161- 165	1.0876	162- 166	1.0867
177)	163- 167	1.0874
10A_130
	I J	R	I J	R	I J	R	I J	R
1)	1- 2	2.3966	1- 11	1.9044	1- 15	1.8993	1- 59	1.9028
5)	2- 3	2.4233	2- 19	1.9084	2- 70	1.9086	3- 4	2.4343
9)	3- 23	1.9072	3- 81	1.9056	4- 5	2.4316	4- 27	1.9053
13)	4- 92	1.9064	5- 6	2.4341	5- 31	1.9028	5- 103	1.9085
17)	6- 7	2.4373	6- 35	1.902	6- 114	1.9076	7- 8	2.4102
21)	7- 39	1.9055	7- 125	1.9127	8- 9	2.4025	8- 43	1.9089
25)	8- 136	1.9096	9- 10	2.3832	9- 47	1.9161	9- 147	1.9068
29)	10- 51	1.9009	10- 55	1.9016	10- 158	1.8984	11- 12	1.0958
33)	11- 13	1.0971	11- 14	1.0958	15- 16	1.0969	15- 17	1.0944
37)	15- 18	1.0973	19- 20	1.0921	19- 21	1.0972	19- 22	1.0951
41)	23- 24	1.0951	23- 25	1.0923	23- 26	1.0956	27- 28	1.0913
45)	27- 29	1.0958	27- 30	1.0948	31- 32	1.094	31- 33	1.0921
49)	31- 34	1.0963	35- 36	1.0926	35- 37	1.0955	35- 38	1.0938
53)	39- 40	1.0936	39- 41	1.0947	39- 42	1.0949	43- 44	1.0959
57)	43- 45	1.0961	43- 46	1.0936	47- 48	1.0961	47- 49	1.0965
61)	47- 50	1.0961	51- 52	1.0971	51- 53	1.0943	51- 54	1.096
65)	55- 56	1.0958	55- 57	1.0971	55- 58	1.0963	59- 61	1.4086
69)	59- 62	1.4072	60- 63	1.3955	60- 64	1.3962	60- 69	1.0871
73)	61- 64	1.3954	61- 65	1.0874	62- 63	1.397	62- 66	1.0865
77)	63- 67	1.0876	64- 68	1.0874	70- 72	1.4082	70- 73	1.4072
81)	71- 74	1.3954	71- 75	1.3963	71- 80	1.087	72- 75	1.3951
85)	72- 76	1.088	73- 74	1.3969	73- 77	1.0875	74- 78	1.0875
89)	75- 79	1.0874	81- 83	1.4077	81- 84	1.4075	82- 85	1.3967
93)	82- 86	1.3953	82- 91	1.087	83- 86	1.3971	83- 87	1.0869
97)	84- 85	1.3955	84- 88	1.0878	85- 89	1.0872	86- 90	1.0875
101)	92- 94	1.4073	92- 95	1.4087	93- 96	1.397	93- 97	1.3947
105)	93- 102	1.087	94- 97	1.3974	94- 98	1.0867	95- 96	1.3951
109)	95- 99	1.0879	96- 100	1.0874	97- 101	1.0875	103- 105	1.4059
113)	103- 106	1.408	104- 107	1.3973	104- 108	1.395	104- 113	1.087
117)	105- 108	1.3978	105- 109	1.0869	106- 107	1.3947	106- 110	1.0885
121)	107- 111	1.0875	108- 112	1.0875	114- 116	1.4059	114- 117	1.409
125)	115- 118	1.3973	115- 119	1.3947	115- 124	1.087	116- 119	1.3978
129)	116- 120	1.087	117- 118	1.3947	117- 121	1.0892	118- 122	1.0875
133)	119- 123	1.0874	125- 127	1.4068	125- 128	1.409	126- 129	1.3973
137)	126- 130	1.3952	126- 135	1.0871	127- 130	1.3981	127- 131	1.0869
141)	128- 129	1.3948	128- 132	1.0881	129- 133	1.0873	130- 134	1.0874
145)	136- 138	1.4065	136- 139	1.4095	137- 140	1.397	137- 141	1.395
149)	137- 146	1.0871	138- 141	1.3974	138- 142	1.0869	139- 140	1.3955
153)	139- 143	1.0874	140- 144	1.0874	141- 145	1.0875	147- 149	1.4089
157)	147- 150	1.408	148- 151	1.3952	148- 152	1.396	148- 157	1.0871
161)	149- 152	1.3957	149- 153	1.0868	150- 151	1.3966	150- 154	1.0865
165)	151- 155	1.0874	152- 156	1.0873	158- 160	1.4072	158- 161	1.4082
169)	159- 162	1.3964	159- 163	1.3957	159- 168	1.0872	160- 163	1.3965
173)	160- 164	1.0875	161- 162	1.3959	161- 165	1.0878	162- 166	1.087
177)	163- 167	1.0874
10A_140
	I J	R	I J	R	I J	R	I J	R
1)	1- 2	2.3906	1- 11	1.9041	1- 15	1.8998	1- 59	1.8996
5)	2- 3	2.4086	2- 19	1.9107	2- 70	1.9067	3- 4	2.4065
9)	3- 23	1.9075	3- 81	1.9056	4- 5	2.4161	4- 27	1.9046
13)	4- 92	1.9093	5- 6	2.4152	5- 31	1.9055	5- 103	1.9075
17)	6- 7	2.4084	6- 35	1.9032	6- 114	1.907	7- 8	2.4114
21)	7- 39	1.9073	7- 125	1.9112	8- 9	2.4016	8- 43	1.9089
25)	8- 136	1.9077	9- 10	2.3781	9- 47	1.9136	9- 147	1.9081
29)	10- 51	1.9004	10- 55	1.9013	10- 158	1.8993	11- 12	1.0961
33)	11- 13	1.0971	11- 14	1.096	15- 16	1.0968	15- 17	1.0954
37)	15- 18	1.0972	19- 20	1.0929	19- 21	1.0975	19- 22	1.0956
41)	23- 24	1.0955	23- 25	1.0924	23- 26	1.0963	27- 28	1.0928
45)	27- 29	1.0966	27- 30	1.0946	31- 32	1.0948	31- 33	1.0927
49)	31- 34	1.0961	35- 36	1.0925	35- 37	1.0959	35- 38	1.0948
53)	39- 40	1.0938	39- 41	1.0948	39- 42	1.0963	43- 44	1.0957
57)	43- 45	1.0964	43- 46	1.0932	47- 48	1.0954	47- 49	1.0967
61)	47- 50	1.0958	51- 52	1.0971	51- 53	1.095	51- 54	1.0963
65)	55- 56	1.0956	55- 57	1.0968	55- 58	1.0962	59- 61	1.409
69)	59- 62	1.4071	60- 63	1.3952	60- 64	1.3964	60- 69	1.0872
73)	61- 64	1.3955	61- 65	1.088	62- 63	1.3968	62- 66	1.0866
77)	63- 67	1.0875	64- 68	1.0875	70- 72	1.4083	70- 73	1.4074
81)	71- 74	1.3953	71- 75	1.3964	71- 80	1.0871	72- 75	1.3951
85)	72- 76	1.0879	73- 74	1.397	73- 77	1.0869	74- 78	1.0877
89)	75- 79	1.0872	81- 83	1.4083	81- 84	1.4076	82- 85	1.3964
93)	82- 86	1.3959	82- 91	1.0872	83- 86	1.397	83- 87	1.0866
97)	84- 85	1.3955	84- 88	1.0874	85- 89	1.0869	86- 90	1.0877
101)	92- 94	1.4075	92- 95	1.4086	93- 96	1.3968	93- 97	1.3952
105)	93- 102	1.087	94- 97	1.3974	94- 98	1.0868	95- 96	1.3956
109)	95- 99	1.0882	96- 100	1.0873	97- 101	1.0875	103- 105	1.4071
113)	103- 106	1.4081	104- 107	1.397	104- 108	1.3955	104- 113	1.0871
117)	105- 108	1.3973	105- 109	1.0862	106- 107	1.3952	106- 110	1.0877
121)	107- 111	1.0872	108- 112	1.0876	114- 116	1.4071	114- 117	1.4086
125)	115- 118	1.3969	115- 119	1.395	115- 124	1.087	116- 119	1.3974
129)	116- 120	1.0862	117- 118	1.3955	117- 121	1.0883	118- 122	1.0873
133)	119- 123	1.0875	125- 127	1.4077	125- 128	1.4087	126- 129	1.3972
137)	126- 130	1.3952	126- 135	1.087	127- 130	1.398	127- 131	1.0866
141)	128- 129	1.3954	128- 132	1.0877	129- 133	1.0873	130- 134	1.0873
145)	136- 138	1.4073	136- 139	1.4081	137- 140	1.3968	137- 141	1.3957
149)	137- 146	1.0872	138- 141	1.397	138- 142	1.0869	139- 140	1.3957
153)	139- 143	1.0868	140- 144	1.0872	141- 145	1.0874	147- 149	1.4083
157)	147- 150	1.4073	148- 151	1.395	148- 152	1.3962	148- 157	1.087
161)	149- 152	1.3957	149- 153	1.087	150- 151	1.3966	150- 154	1.086
165)	151- 155	1.0874	152- 156	1.0873	158- 160	1.4073	158- 161	1.4085
169)	159- 162	1.3961	159- 163	1.3958	159- 168	1.0871	160- 163	1.3963
173)	160- 164	1.0878	161- 162	1.3958	161- 165	1.0876	162- 166	1.0873
177)	163- 167	1.0874
10A_150
	I J	R	I J	R	I J	R	I J	R
1)	1- 2	2.3834	1- 11	1.9027	1- 15	1.8998	1- 59	1.8982
5)	2- 3	2.3988	2- 19	1.909	2- 70	1.9099	3- 4	2.3959
9)	3- 23	1.9076	3- 81	1.9055	4- 5	2.399	4- 27	1.9067
13)	4- 92	1.9045	5- 6	2.4025	5- 31	1.9061	5- 103	1.9064
17)	6- 7	2.3997	6- 35	1.9063	6- 114	1.9067	7- 8	2.4017
21)	7- 39	1.9098	7- 125	1.9082	8- 9	2.3931	8- 43	1.9109
25)	8- 136	1.9087	9- 10	2.3773	9- 47	1.9147	9- 147	1.9071
29)	10- 51	1.9008	10- 55	1.9026	10- 158	1.898	11- 12	1.0955
33)	11- 13	1.0968	11- 14	1.0961	15- 16	1.0964	15- 17	1.0954
37)	15- 18	1.0971	19- 20	1.0948	19- 21	1.0968	19- 22	1.0961
41)	23- 24	1.0955	23- 25	1.0945	23- 26	1.0965	27- 28	1.0945
45)	27- 29	1.0968	27- 30	1.0957	31- 32	1.0953	31- 33	1.0948
49)	31- 34	1.0962	35- 36	1.0941	35- 37	1.0963	35- 38	1.0952
53)	39- 40	1.0942	39- 41	1.0958	39- 42	1.0964	43- 44	1.0961
57)	43- 45	1.0967	43- 46	1.0939	47- 48	1.0958	47- 49	1.0966
61)	47- 50	1.096	51- 52	1.097	51- 53	1.0952	51- 54	1.0961
65)	55- 56	1.0962	55- 57	1.097	55- 58	1.0961	59- 61	1.4084
69)	59- 62	1.4065	60- 63	1.3952	60- 64	1.3968	60- 69	1.0872
73)	61- 64	1.3953	61- 65	1.0881	62- 63	1.3967	62- 66	1.0867
77)	63- 67	1.0875	64- 68	1.0874	70- 72	1.4093	70- 73	1.4072
81)	71- 74	1.395	71- 75	1.3964	71- 80	1.0871	72- 75	1.3955
85)	72- 76	1.0881	73- 74	1.397	73- 77	1.0863	74- 78	1.0875
89)	75- 79	1.0873	81- 83	1.4078	81- 84	1.4079	82- 85	1.3962
93)	82- 86	1.3956	82- 91	1.0872	83- 86	1.397	83- 87	1.0862
97)	84- 85	1.3956	84- 88	1.0877	85- 89	1.0869	86- 90	1.0874
101)	92- 94	1.4076	92- 95	1.4082	93- 96	1.3964	93- 97	1.3956
105)	93- 102	1.0872	94- 97	1.397	94- 98	1.0865	95- 96	1.3956
109)	95- 99	1.0881	96- 100	1.0869	97- 101	1.0875	103- 105	1.4077
113)	103- 106	1.4083	104- 107	1.3962	104- 108	1.3958	104- 113	1.0872
117)	105- 108	1.3971	105- 109	1.0864	106- 107	1.3952	106- 110	1.0876
121)	107- 111	1.0869	108- 112	1.0875	114- 116	1.4079	114- 117	1.4084
125)	115- 118	1.3962	115- 119	1.3955	115- 124	1.0872	116- 119	1.3968
129)	116- 120	1.0862	117- 118	1.3955	117- 121	1.0876	118- 122	1.087
133)	119- 123	1.0873	125- 127	1.4084	125- 128	1.4078	126- 129	1.3969
137)	126- 130	1.3959	126- 135	1.087	127- 130	1.3976	127- 131	1.0869
141)	128- 129	1.3954	128- 132	1.0873	129- 133	1.0868	130- 134	1.0873
145)	136- 138	1.4084	136- 139	1.4082	137- 140	1.3962	137- 141	1.3957
149)	137- 146	1.0871	138- 141	1.3968	138- 142	1.0868	139- 140	1.3957
153)	139- 143	1.087	140- 144	1.0869	141- 145	1.0875	147- 149	1.4087
157)	147- 150	1.4078	148- 151	1.3954	148- 152	1.3962	148- 157	1.0871
161)	149- 152	1.3956	149- 153	1.087	150- 151	1.3966	150- 154	1.0865
165)	151- 155	1.0874	152- 156	1.0874	158- 160	1.4079	158- 161	1.4084
169)	159- 162	1.3961	159- 163	1.3959	159- 168	1.0872	160- 163	1.3963
173)	160- 164	1.0879	161- 162	1.3962	161- 165	1.0874	162- 166	1.087
177)	163- 167	1.0875
10A_160
	I J	R	I J	R	I J	R	I J	R
1)	1- 2	2.3806	1- 11	1.9016	1- 15	1.9009	1- 59	1.899
5)	2- 3	2.3821	2- 19	1.9084	2- 70	1.907	3- 4	2.386
9)	3- 23	1.9096	3- 81	1.9068	4- 5	2.3868	4- 27	1.9073
13)	4- 92	1.9045	5- 6	2.3865	5- 31	1.9063	5- 103	1.9058
17)	6- 7	2.3931	6- 35	1.9066	6- 114	1.9027	7- 8	2.3931
21)	7- 39	1.9081	7- 125	1.9052	8- 9	2.3908	8- 43	1.9102
25)	8- 136	1.9057	9- 10	2.3823	9- 47	1.9144	9- 147	1.9071
29)	10- 51	1.899	10- 55	1.9018	10- 158	1.8983	11- 12	1.0952
33)	11- 13	1.097	11- 14	1.0959	15- 16	1.0968	15- 17	1.0958
37)	15- 18	1.097	19- 20	1.0956	19- 21	1.0967	19- 22	1.0956
41)	23- 24	1.0951	23- 25	1.0965	23- 26	1.0964	27- 28	1.0958
45)	27- 29	1.0961	27- 30	1.095	31- 32	1.0948	31- 33	1.0957
49)	31- 34	1.0958	35- 36	1.0954	35- 37	1.0961	35- 38	1.0953
53)	39- 40	1.0945	39- 41	1.0953	39- 42	1.0958	43- 44	1.0965
57)	43- 45	1.096	43- 46	1.0945	47- 48	1.0956	47- 49	1.0967
61)	47- 50	1.0961	51- 52	1.0974	51- 53	1.0948	51- 54	1.0963
65)	55- 56	1.0958	55- 57	1.0971	55- 58	1.096	59- 61	1.4087
69)	59- 62	1.4061	60- 63	1.3954	60- 64	1.3966	60- 69	1.0873
73)	61- 64	1.3954	61- 65	1.0884	62- 63	1.3965	62- 66	1.0867
77)	63- 67	1.0873	64- 68	1.0875	70- 72	1.4095	70- 73	1.406
81)	71- 74	1.395	71- 75	1.3967	71- 80	1.0871	72- 75	1.3951
85)	72- 76	1.0886	73- 74	1.3967	73- 77	1.0869	74- 78	1.0872
89)	75- 79	1.0875	81- 83	1.4068	81- 84	1.4085	82- 85	1.3966
93)	82- 86	1.3955	82- 91	1.0872	83- 86	1.3968	83- 87	1.0865
97)	84- 85	1.395	84- 88	1.088	85- 89	1.087	86- 90	1.0873
101)	92- 94	1.4071	92- 95	1.4084	93- 96	1.3963	93- 97	1.3954
105)	93- 102	1.0872	94- 97	1.3968	94- 98	1.0868	95- 96	1.3947
109)	95- 99	1.0876	96- 100	1.0869	97- 101	1.0873	103- 105	1.4066
113)	103- 106	1.4087	104- 107	1.3965	104- 108	1.3952	104- 113	1.0873
117)	105- 108	1.397	105- 109	1.0869	106- 107	1.3944	106- 110	1.0876
121)	107- 111	1.0869	108- 112	1.0873	114- 116	1.4065	114- 117	1.4086
125)	115- 118	1.3964	115- 119	1.395	115- 124	1.0873	116- 119	1.3968
129)	116- 120	1.0864	117- 118	1.3947	117- 121	1.088	118- 122	1.0867
133)	119- 123	1.0872	125- 127	1.4083	125- 128	1.4076	126- 129	1.3968
137)	126- 130	1.3955	126- 135	1.0871	127- 130	1.3977	127- 131	1.087
141)	128- 129	1.3951	128- 132	1.0868	129- 133	1.0867	130- 134	1.0873
145)	136- 138	1.408	136- 139	1.4079	137- 140	1.3961	137- 141	1.3954
149)	137- 146	1.0871	138- 141	1.3972	138- 142	1.0875	139- 140	1.3948
153)	139- 143	1.0869	140- 144	1.0868	141- 145	1.0875	147- 149	1.4083
157)	147- 150	1.4078	148- 151	1.3955	148- 152	1.3965	148- 157	1.087
161)	149- 152	1.3953	149- 153	1.0876	150- 151	1.3964	150- 154	1.0865
165)	151- 155	1.0873	152- 156	1.0874	158- 160	1.4077	158- 161	1.407
169)	159- 162	1.3955	159- 163	1.3963	159- 168	1.0871	160- 163	1.3956
173)	160- 164	1.0878	161- 162	1.3967	161- 165	1.0866	162- 166	1.0874
177)	163- 167	1.0875
10A_170
	I J	R	I J	R	I J	R	I J	R
1)	1- 2	2.3911	1- 11	1.9003	1- 15	1.9025	1- 59	1.8986
5)	2- 3	2.3927	2- 19	1.9115	2- 70	1.9064	3- 4	2.3942
9)	3- 23	1.9128	3- 81	1.9068	4- 5	2.3991	4- 27	1.9114
13)	4- 92	1.9023	5- 6	2.3982	5- 31	1.9116	5- 103	1.9051
17)	6- 7	2.3985	6- 35	1.9113	6- 114	1.9029	7- 8	2.3917
21)	7- 39	1.9098	7- 125	1.9059	8- 9	2.3944	8- 43	1.9123
25)	8- 136	1.9058	9- 10	2.3778	9- 47	1.9149	9- 147	1.9088
29)	10- 51	1.8953	10- 55	1.9042	10- 158	1.8998	11- 12	1.096
33)	11- 13	1.0957	11- 14	1.0973	15- 16	1.0967	15- 17	1.0954
37)	15- 18	1.0972	19- 20	1.0961	19- 21	1.0966	19- 22	1.0956
41)	23- 24	1.0959	23- 25	1.0961	23- 26	1.0949	27- 28	1.0958
45)	27- 29	1.0957	27- 30	1.096	31- 32	1.0958	31- 33	1.0962
49)	31- 34	1.0956	35- 36	1.0954	35- 37	1.0956	35- 38	1.0957
53)	39- 40	1.0956	39- 41	1.0955	39- 42	1.0958	43- 44	1.0957
57)	43- 45	1.0955	43- 46	1.0955	47- 48	1.0957	47- 49	1.097
61)	47- 50	1.0961	51- 52	1.0942	51- 53	1.0961	51- 54	1.0973
65)	55- 56	1.0969	55- 57	1.0957	55- 58	1.0958	59- 61	1.4073
69)	59- 62	1.4083	60- 63	1.3963	60- 64	1.3953	60- 69	1.0873
73)	61- 64	1.3967	61- 65	1.0876	62- 63	1.3952	62- 66	1.0873
77)	63- 67	1.0871	64- 68	1.0875	70- 72	1.4081	70- 73	1.4067
81)	71- 74	1.3947	71- 75	1.3964	71- 80	1.0871	72- 75	1.395
85)	72- 76	1.0882	73- 74	1.3965	73- 77	1.0869	74- 78	1.0875
89)	75- 79	1.0874	81- 83	1.4075	81- 84	1.4082	82- 85	1.3965
93)	82- 86	1.3953	82- 91	1.0872	83- 86	1.3971	83- 87	1.0868
97)	84- 85	1.395	84- 88	1.088	85- 89	1.0872	86- 90	1.0875
101)	92- 94	1.406	92- 95	1.4073	93- 96	1.3957	93- 97	1.3944
105)	93- 102	1.087	94- 97	1.3959	94- 98	1.0869	95- 96	1.3945
109)	95- 99	1.0876	96- 100	1.0873	97- 101	1.0874	103- 105	1.408
113)	103- 106	1.4062	104- 107	1.3946	104- 108	1.3959	104- 113	1.0871
117)	105- 108	1.3946	105- 109	1.0877	106- 107	1.396	106- 110	1.0868
121)	107- 111	1.0874	108- 112	1.0873	114- 116	1.406	114- 117	1.4075
125)	115- 118	1.3958	115- 119	1.3944	115- 124	1.087	116- 119	1.3959
129)	116- 120	1.0868	117- 118	1.3942	117- 121	1.0876	118- 122	1.0873
133)	119- 123	1.0874	125- 127	1.4073	125- 128	1.4079	126- 129	1.3964
137)	126- 130	1.3952	126- 135	1.0869	127- 130	1.3963	127- 131	1.0867
141)	128- 129	1.3956	128- 132	1.0873	129- 133	1.0874	130- 134	1.0872
145)	136- 138	1.4069	136- 139	1.4083	137- 140	1.3961	137- 141	1.3951
149)	137- 146	1.0872	138- 141	1.3964	138- 142	1.0869	139- 140	1.3951
153)	139- 143	1.0865	140- 144	1.0873	141- 145	1.0874	147- 149	1.4085
157)	147- 150	1.4073	148- 151	1.3953	148- 152	1.3965	148- 157	1.087
161)	149- 152	1.3959	149- 153	1.0879	150- 151	1.3968	150- 154	1.0867
165)	151- 155	1.0874	152- 156	1.0874	158- 160	1.4087	158- 161	1.4068
169)	159- 162	1.3955	159- 163	1.3965	159- 168	1.0871	160- 163	1.3952
173)	160- 164	1.0883	161- 162	1.397	161- 165	1.0867	162- 166	1.0877
177)	163- 167	1.0876
10A_180
	I J	R	I J	R	I J	R	I J	R
1)	1- 2	2.3911	1- 11	1.9003	1- 15	1.9025	1- 59	1.8986
5)	2- 3	2.3927	2- 19	1.9115	2- 70	1.9064	3- 4	2.3942
9)	3- 23	1.9128	3- 81	1.9068	4- 5	2.3991	4- 27	1.9114
13)	4- 92	1.9023	5- 6	2.3982	5- 31	1.9116	5- 103	1.9051
17)	6- 7	2.3985	6- 35	1.9113	6- 114	1.9029	7- 8	2.3917
21)	7- 39	1.9098	7- 125	1.9059	8- 9	2.3944	8- 43	1.9123
25)	8- 136	1.9058	9- 10	2.3778	9- 47	1.9149	9- 147	1.9088
29)	10- 51	1.8953	10- 55	1.9042	10- 158	1.8998	11- 12	1.096
33)	11- 13	1.0957	11- 14	1.0973	15- 16	1.0967	15- 17	1.0954
37)	15- 18	1.0972	19- 20	1.0961	19- 21	1.0966	19- 22	1.0956
41)	23- 24	1.0959	23- 25	1.0961	23- 26	1.0949	27- 28	1.0958
45)	27- 29	1.0957	27- 30	1.096	31- 32	1.0958	31- 33	1.0962
49)	31- 34	1.0956	35- 36	1.0954	35- 37	1.0956	35- 38	1.0957
53)	39- 40	1.0956	39- 41	1.0955	39- 42	1.0958	43- 44	1.0957
57)	43- 45	1.0955	43- 46	1.0955	47- 48	1.0957	47- 49	1.097
61)	47- 50	1.0961	51- 52	1.0942	51- 53	1.0961	51- 54	1.0973
65)	55- 56	1.0969	55- 57	1.0957	55- 58	1.0958	59- 61	1.4073
69)	59- 62	1.4083	60- 63	1.3963	60- 64	1.3953	60- 69	1.0873
73)	61- 64	1.3967	61- 65	1.0876	62- 63	1.3952	62- 66	1.0873
77)	63- 67	1.0871	64- 68	1.0875	70- 72	1.4081	70- 73	1.4067
81)	71- 74	1.3947	71- 75	1.3964	71- 80	1.0871	72- 75	1.395
85)	72- 76	1.0882	73- 74	1.3965	73- 77	1.0869	74- 78	1.0875
89)	75- 79	1.0874	81- 83	1.4075	81- 84	1.4082	82- 85	1.3965
93)	82- 86	1.3953	82- 91	1.0872	83- 86	1.3971	83- 87	1.0868
97)	84- 85	1.395	84- 88	1.088	85- 89	1.0872	86- 90	1.0875
101)	92- 94	1.406	92- 95	1.4073	93- 96	1.3957	93- 97	1.3944
105)	93- 102	1.087	94- 97	1.3959	94- 98	1.0869	95- 96	1.3945
109)	95- 99	1.0876	96- 100	1.0873	97- 101	1.0874	103- 105	1.408
113)	103- 106	1.4062	104- 107	1.3946	104- 108	1.3959	104- 113	1.0871
117)	105- 108	1.3946	105- 109	1.0877	106- 107	1.396	106- 110	1.0868
121)	107- 111	1.0874	108- 112	1.0873	114- 116	1.406	114- 117	1.4075
125)	115- 118	1.3958	115- 119	1.3944	115- 124	1.087	116- 119	1.3959
129)	116- 120	1.0868	117- 118	1.3942	117- 121	1.0876	118- 122	1.0873
133)	119- 123	1.0874	125- 127	1.4073	125- 128	1.4079	126- 129	1.3964
137)	126- 130	1.3952	126- 135	1.0869	127- 130	1.3963	127- 131	1.0867
141)	128- 129	1.3956	128- 132	1.0873	129- 133	1.0874	130- 134	1.0872
145)	136- 138	1.4069	136- 139	1.4083	137- 140	1.3961	137- 141	1.3951
149)	137- 146	1.0872	138- 141	1.3964	138- 142	1.0869	139- 140	1.3951
153)	139- 143	1.0865	140- 144	1.0873	141- 145	1.0874	147- 149	1.4085
157)	147- 150	1.4073	148- 151	1.3953	148- 152	1.3965	148- 157	1.087
161)	149- 152	1.3959	149- 153	1.0879	150- 151	1.3968	150- 154	1.0867
165)	151- 155	1.0874	152- 156	1.0874	158- 160	1.4087	158- 161	1.4068
169)	159- 162	1.3955	159- 163	1.3965	159- 168	1.0871	160- 163	1.3952
173)	160- 164	1.0883	161- 162	1.397	161- 165	1.0867	162- 166	1.0877
177)	163- 167	1.0876

## Sheet: 10B
10B_120
	I J	R	I J	R	I J	R	I J	R
1)	1- 2	2.3918	1- 11	1.9047	1- 15	1.8984	1- 59	1.9017
5)	2- 3	2.4231	2- 19	1.9072	2- 70	1.9136	3- 4	2.4371
9)	3- 23	1.9047	3- 81	1.9079	4- 5	2.435	4- 27	1.9034
13)	4- 92	1.9138	5- 6	2.4443	5- 31	1.9028	5- 103	1.9178
17)	6- 7	2.4242	6- 35	1.9078	6- 114	1.9118	7- 8	2.396
21)	7- 39	1.915	7- 125	1.9097	8- 9	2.4064	8- 43	1.9172
25)	8- 136	1.9106	9- 10	2.3845	9- 47	1.9108	9- 147	1.9088
29)	10- 51	1.9001	10- 55	1.9023	10- 158	1.8996	11- 12	1.0959
33)	11- 13	1.0971	11- 14	1.096	15- 16	1.096	15- 17	1.0944
37)	15- 18	1.0976	19- 20	1.0934	19- 21	1.097	19- 22	1.0936
41)	23- 24	1.0947	23- 25	1.0924	23- 26	1.095	27- 28	1.0922
45)	27- 29	1.0943	27- 30	1.0941	31- 32	1.0922	31- 33	1.0946
49)	31- 34	1.0951	35- 36	1.0954	35- 37	1.0941	35- 38	1.0926
53)	39- 40	1.0936	39- 41	1.0965	39- 42	1.0946	43- 44	1.0954
57)	43- 45	1.0955	43- 46	1.0959	47- 48	1.0937	47- 49	1.0965
61)	47- 50	1.096	51- 52	1.0972	51- 53	1.0951	51- 54	1.0959
65)	55- 56	1.0958	55- 57	1.0969	55- 58	1.0956	59- 61	1.4085
69)	59- 62	1.4073	60- 63	1.3955	60- 64	1.396	60- 69	1.0872
73)	61- 64	1.3954	61- 65	1.0876	62- 63	1.397	62- 66	1.0866
77)	63- 67	1.0876	64- 68	1.0874	70- 72	1.4097	70- 73	1.4069
81)	71- 74	1.3949	71- 75	1.3963	71- 80	1.0871	72- 75	1.3951
85)	72- 76	1.0884	73- 74	1.397	73- 77	1.087	74- 78	1.0876
89)	75- 79	1.0875	81- 83	1.4074	81- 84	1.4078	82- 85	1.3967
93)	82- 86	1.3953	82- 91	1.0871	83- 86	1.3971	83- 87	1.0867
97)	84- 85	1.3951	84- 88	1.0878	85- 89	1.0868	86- 90	1.0877
101)	92- 94	1.408	92- 95	1.4077	93- 96	1.3964	93- 97	1.3951
105)	93- 102	1.0871	94- 97	1.3972	94- 98	1.0866	95- 96	1.3944
109)	95- 99	1.0875	96- 100	1.0874	97- 101	1.0875	103- 105	1.4076
113)	103- 106	1.4082	104- 107	1.3963	104- 108	1.3947	104- 113	1.0869
117)	105- 108	1.3983	105- 109	1.0865	106- 107	1.3947	106- 110	1.0888
121)	107- 111	1.0875	108- 112	1.0878	114- 116	1.4066	114- 117	1.4083
125)	115- 118	1.3963	115- 119	1.3944	115- 124	1.0871	116- 119	1.3973
129)	116- 120	1.0861	117- 118	1.3944	117- 121	1.088	118- 122	1.0874
133)	119- 123	1.0873	125- 127	1.4078	125- 128	1.407	126- 129	1.3953
137)	126- 130	1.3961	126- 135	1.0872	127- 130	1.3956	127- 131	1.0879
141)	128- 129	1.3969	128- 132	1.0865	129- 133	1.0873	130- 134	1.0872
145)	136- 138	1.4095	136- 139	1.4068	137- 140	1.3949	137- 141	1.3966
149)	137- 146	1.0871	138- 141	1.3955	138- 142	1.0878	139- 140	1.3967
153)	139- 143	1.0861	140- 144	1.0872	141- 145	1.0873	147- 149	1.4093
157)	147- 150	1.4079	148- 151	1.3945	148- 152	1.3961	148- 157	1.0868
161)	149- 152	1.3949	149- 153	1.0875	150- 151	1.3973	150- 154	1.0867
165)	151- 155	1.0873	152- 156	1.0869	158- 160	1.4088	158- 161	1.4072
169)	159- 162	1.3955	159- 163	1.3966	159- 168	1.0871	160- 163	1.3955
173)	160- 164	1.0883	161- 162	1.3972	161- 165	1.0874	162- 166	1.0874
177)	163- 167	1.0873
10B_130
	I J	R	I J	R	I J	R	I J	R
1)	1- 2	2.3974	1- 11	1.904	1- 15	1.8994	1- 59	1.904
5)	2- 3	2.4203	2- 19	1.9093	2- 70	1.9076	3- 4	2.4272
9)	3- 23	1.9091	3- 81	1.9036	4- 5	2.4296	4- 27	1.9045
13)	4- 92	1.9066	5- 6	2.418	5- 31	1.9028	5- 103	1.9105
17)	6- 7	2.4183	6- 35	1.9051	6- 114	1.9162	7- 8	2.3985
21)	7- 39	1.9057	7- 125	1.9099	8- 9	2.3992	8- 43	1.9156
25)	8- 136	1.9121	9- 10	2.3846	9- 47	1.9104	9- 147	1.908
29)	10- 51	1.9004	10- 55	1.9033	10- 158	1.8991	11- 12	1.096
33)	11- 13	1.0969	11- 14	1.096	15- 16	1.0968	15- 17	1.0947
37)	15- 18	1.0974	19- 20	1.092	19- 21	1.0976	19- 22	1.0955
41)	23- 24	1.0957	23- 25	1.0914	23- 26	1.0959	27- 28	1.0911
45)	27- 29	1.0963	27- 30	1.0949	31- 32	1.0939	31- 33	1.0934
49)	31- 34	1.0959	35- 36	1.0963	35- 37	1.0958	35- 38	1.0927
53)	39- 40	1.0933	39- 41	1.0969	39- 42	1.0943	43- 44	1.0951
57)	43- 45	1.0953	43- 46	1.0965	47- 48	1.0945	47- 49	1.0963
61)	47- 50	1.0961	51- 52	1.0973	51- 53	1.0954	51- 54	1.0958
65)	55- 56	1.096	55- 57	1.0969	55- 58	1.0961	59- 61	1.4086
69)	59- 62	1.4072	60- 63	1.3952	60- 64	1.3962	60- 69	1.0871
73)	61- 64	1.3955	61- 65	1.0876	62- 63	1.397	62- 66	1.0866
77)	63- 67	1.0876	64- 68	1.0873	70- 72	1.4084	70- 73	1.4072
81)	71- 74	1.3952	71- 75	1.3965	71- 80	1.087	72- 75	1.3951
85)	72- 76	1.0884	73- 74	1.397	73- 77	1.0872	74- 78	1.0876
89)	75- 79	1.0873	81- 83	1.4076	81- 84	1.4072	82- 85	1.3965
93)	82- 86	1.3955	82- 91	1.0871	83- 86	1.397	83- 87	1.0868
97)	84- 85	1.3957	84- 88	1.0877	85- 89	1.0872	86- 90	1.0874
101)	92- 94	1.4065	92- 95	1.4078	93- 96	1.3974	93- 97	1.395
105)	93- 102	1.0871	94- 97	1.3975	94- 98	1.0869	95- 96	1.3949
109)	95- 99	1.0883	96- 100	1.0874	97- 101	1.0876	103- 105	1.406
113)	103- 106	1.4091	104- 107	1.3978	104- 108	1.395	104- 113	1.087
117)	105- 108	1.3984	105- 109	1.0868	106- 107	1.395	106- 110	1.089
121)	107- 111	1.0874	108- 112	1.0875	114- 116	1.4045	114- 117	1.4099
125)	115- 118	1.3978	115- 119	1.394	115- 124	1.0871	116- 119	1.398
129)	116- 120	1.0863	117- 118	1.3946	117- 121	1.0895	118- 122	1.0876
133)	119- 123	1.0869	125- 127	1.4078	125- 128	1.4092	126- 129	1.3961
137)	126- 130	1.3949	126- 135	1.087	127- 130	1.3967	127- 131	1.0872
141)	128- 129	1.396	128- 132	1.0863	129- 133	1.0874	130- 134	1.0874
145)	136- 138	1.4089	136- 139	1.4068	137- 140	1.3951	137- 141	1.3964
149)	137- 146	1.0871	138- 141	1.396	138- 142	1.0873	139- 140	1.3968
153)	139- 143	1.0861	140- 144	1.0873	141- 145	1.0873	147- 149	1.4091
157)	147- 150	1.4074	148- 151	1.395	148- 152	1.3964	148- 157	1.087
161)	149- 152	1.3949	149- 153	1.0879	150- 151	1.3975	150- 154	1.0869
165)	151- 155	1.0875	152- 156	1.0871	158- 160	1.4088	158- 161	1.4073
169)	159- 162	1.3954	159- 163	1.3969	159- 168	1.0871	160- 163	1.3954
173)	160- 164	1.0884	161- 162	1.3972	161- 165	1.0875	162- 166	1.0873
177)	163- 167	1.0873
10B_140
	I J	R	I J	R	I J	R	I J	R
1)	1- 2	2.3914	1- 11	1.9036	1- 15	1.9009	1- 59	1.9022
5)	2- 3	2.4096	2- 19	1.9107	2- 70	1.9067	3- 4	2.4106
9)	3- 23	1.9077	3- 81	1.9048	4- 5	2.4138	4- 27	1.9065
13)	4- 92	1.9076	5- 6	2.4172	5- 31	1.9043	5- 103	1.9056
17)	6- 7	2.4047	6- 35	1.9076	6- 114	1.9031	7- 8	2.4013
21)	7- 39	1.9092	7- 125	1.9092	8- 9	2.392	8- 43	1.9145
25)	8- 136	1.9039	9- 10	2.3837	9- 47	1.9091	9- 147	1.9049
29)	10- 51	1.8985	10- 55	1.9042	10- 158	1.9001	11- 12	1.0955
33)	11- 13	1.0968	11- 14	1.0959	15- 16	1.0968	15- 17	1.0959
37)	15- 18	1.0976	19- 20	1.0927	19- 21	1.0972	19- 22	1.0956
41)	23- 24	1.0955	23- 25	1.0928	23- 26	1.096	27- 28	1.0932
45)	27- 29	1.0972	27- 30	1.0952	31- 32	1.0948	31- 33	1.093
49)	31- 34	1.0965	35- 36	1.096	35- 37	1.0959	35- 38	1.0939
53)	39- 40	1.0934	39- 41	1.096	39- 42	1.0967	43- 44	1.0955
57)	43- 45	1.0964	43- 46	1.0962	47- 48	1.0944	47- 49	1.0962
61)	47- 50	1.0964	51- 52	1.0972	51- 53	1.0954	51- 54	1.0958
65)	55- 56	1.0961	55- 57	1.0971	55- 58	1.0964	59- 61	1.4091
69)	59- 62	1.4066	60- 63	1.3954	60- 64	1.3964	60- 69	1.0872
73)	61- 64	1.3954	61- 65	1.0881	62- 63	1.3969	62- 66	1.0864
77)	63- 67	1.0876	64- 68	1.0874	70- 72	1.4089	70- 73	1.4077
81)	71- 74	1.3951	71- 75	1.3965	71- 80	1.0871	72- 75	1.3952
85)	72- 76	1.0881	73- 74	1.397	73- 77	1.0864	74- 78	1.0877
89)	75- 79	1.0874	81- 83	1.4082	81- 84	1.4075	82- 85	1.3962
93)	82- 86	1.3957	82- 91	1.0872	83- 86	1.3971	83- 87	1.0866
97)	84- 85	1.3956	84- 88	1.0874	85- 89	1.0868	86- 90	1.0877
101)	92- 94	1.4073	92- 95	1.4085	93- 96	1.3969	93- 97	1.3953
105)	93- 102	1.0871	94- 97	1.3974	94- 98	1.0866	95- 96	1.3956
109)	95- 99	1.0885	96- 100	1.0875	97- 101	1.0876	103- 105	1.4069
113)	103- 106	1.4082	104- 107	1.3968	104- 108	1.3953	104- 113	1.0871
117)	105- 108	1.3973	105- 109	1.0864	106- 107	1.3954	106- 110	1.0883
121)	107- 111	1.0874	108- 112	1.0876	114- 116	1.4061	114- 117	1.4084
125)	115- 118	1.3969	115- 119	1.3948	115- 124	1.0871	116- 119	1.3967
129)	116- 120	1.0868	117- 118	1.3952	117- 121	1.088	118- 122	1.0874
133)	119- 123	1.0873	125- 127	1.4076	125- 128	1.4091	126- 129	1.3967
137)	126- 130	1.3954	126- 135	1.0871	127- 130	1.3972	127- 131	1.0872
141)	128- 129	1.3957	128- 132	1.0876	129- 133	1.0873	130- 134	1.0876
145)	136- 138	1.407	136- 139	1.4081	137- 140	1.3965	137- 141	1.395
149)	137- 146	1.0872	138- 141	1.3964	138- 142	1.0859	139- 140	1.3952
153)	139- 143	1.0859	140- 144	1.0874	141- 145	1.0874	147- 149	1.4087
157)	147- 150	1.4065	148- 151	1.3945	148- 152	1.3965	148- 157	1.0868
161)	149- 152	1.3949	149- 153	1.0879	150- 151	1.3969	150- 154	1.0872
165)	151- 155	1.0874	152- 156	1.0873	158- 160	1.4085	158- 161	1.4073
169)	159- 162	1.3952	159- 163	1.3965	159- 168	1.0871	160- 163	1.3947
173)	160- 164	1.0887	161- 162	1.397	161- 165	1.0878	162- 166	1.0874
177)	163- 167	1.0873
10B_150
	I J	R	I J	R	I J	R	I J	R
1)	1- 2	2.3861	1- 11	1.9029	1- 15	1.9001	1- 59	1.8981
5)	2- 3	2.393	2- 19	1.9109	2- 70	1.9098	3- 4	2.3999
9)	3- 23	1.9057	3- 81	1.9049	4- 5	2.4046	4- 27	1.9057
13)	4- 92	1.9063	5- 6	2.4021	5- 31	1.9066	5- 103	1.904
17)	6- 7	2.4023	6- 35	1.9085	6- 114	1.9051	7- 8	2.3999
21)	7- 39	1.9089	7- 125	1.9082	8- 9	2.3871	8- 43	1.914
25)	8- 136	1.905	9- 10	2.3818	9- 47	1.9103	9- 147	1.9081
29)	10- 51	1.8994	10- 55	1.9029	10- 158	1.8973	11- 12	1.0954
33)	11- 13	1.0967	11- 14	1.0957	15- 16	1.0969	15- 17	1.0956
37)	15- 18	1.0972	19- 20	1.0947	19- 21	1.0972	19- 22	1.0963
41)	23- 24	1.0953	23- 25	1.0944	23- 26	1.0969	27- 28	1.0946
45)	27- 29	1.0964	27- 30	1.0955	31- 32	1.0956	31- 33	1.0943
49)	31- 34	1.0966	35- 36	1.0952	35- 37	1.0961	35- 38	1.0939
53)	39- 40	1.0937	39- 41	1.0961	39- 42	1.0968	43- 44	1.0958
57)	43- 45	1.0958	43- 46	1.0956	47- 48	1.0951	47- 49	1.0966
61)	47- 50	1.0964	51- 52	1.0971	51- 53	1.0953	51- 54	1.0955
65)	55- 56	1.0958	55- 57	1.097	55- 58	1.0966	59- 61	1.4086
69)	59- 62	1.4065	60- 63	1.3954	60- 64	1.3966	60- 69	1.0873
73)	61- 64	1.3952	61- 65	1.0881	62- 63	1.3967	62- 66	1.0868
77)	63- 67	1.0875	64- 68	1.0875	70- 72	1.4093	70- 73	1.407
81)	71- 74	1.3952	71- 75	1.3965	71- 80	1.0871	72- 75	1.3954
85)	72- 76	1.0883	73- 74	1.3971	73- 77	1.0863	74- 78	1.0876
89)	75- 79	1.0874	81- 83	1.4075	81- 84	1.4083	82- 85	1.3962
93)	82- 86	1.3958	82- 91	1.0872	83- 86	1.3971	83- 87	1.0863
97)	84- 85	1.3953	84- 88	1.088	85- 89	1.0868	86- 90	1.0875
101)	92- 94	1.4077	92- 95	1.4085	93- 96	1.3963	93- 97	1.3958
105)	93- 102	1.0872	94- 97	1.397	94- 98	1.0862	95- 96	1.3955
109)	95- 99	1.0878	96- 100	1.0869	97- 101	1.0875	103- 105	1.4071
113)	103- 106	1.4075	104- 107	1.3965	104- 108	1.3958	104- 113	1.0872
117)	105- 108	1.3969	105- 109	1.0863	106- 107	1.3953	106- 110	1.0876
121)	107- 111	1.0869	108- 112	1.0873	114- 116	1.4081	114- 117	1.4078
125)	115- 118	1.3962	115- 119	1.3955	115- 124	1.0871	116- 119	1.3968
129)	116- 120	1.0873	117- 118	1.3951	117- 121	1.0872	118- 122	1.0869
133)	119- 123	1.0875	125- 127	1.4085	125- 128	1.408	126- 129	1.396
137)	126- 130	1.3957	126- 135	1.0872	127- 130	1.3969	127- 131	1.0873
141)	128- 129	1.3956	128- 132	1.0872	129- 133	1.0868	130- 134	1.0875
145)	136- 138	1.4073	136- 139	1.4082	137- 140	1.3962	137- 141	1.3948
149)	137- 146	1.0871	138- 141	1.3962	138- 142	1.086	139- 140	1.3954
153)	139- 143	1.0862	140- 144	1.0874	141- 145	1.0873	147- 149	1.4096
157)	147- 150	1.4061	148- 151	1.3946	148- 152	1.3966	148- 157	1.087
161)	149- 152	1.3951	149- 153	1.0882	150- 151	1.3967	150- 154	1.0866
165)	151- 155	1.087	152- 156	1.0874	158- 160	1.4082	158- 161	1.4071
169)	159- 162	1.395	159- 163	1.3964	159- 168	1.0871	160- 163	1.3947
173)	160- 164	1.0887	161- 162	1.397	161- 165	1.0877	162- 166	1.0874
177)	163- 167	1.0873
10B_160
	I J	R	I J	R	I J	R	I J	R
1)	1- 2	2.3819	1- 11	1.9022	1- 15	1.8998	1- 59	1.8983
5)	2- 3	2.3843	2- 19	1.9096	2- 70	1.9069	3- 4	2.3857
9)	3- 23	1.9081	3- 81	1.9039	4- 5	2.3844	4- 27	1.9072
13)	4- 92	1.906	5- 6	2.3973	5- 31	1.9072	5- 103	1.9026
17)	6- 7	2.3945	6- 35	1.9087	6- 114	1.9031	7- 8	2.3923
21)	7- 39	1.9087	7- 125	1.9052	8- 9	2.3844	8- 43	1.9151
25)	8- 136	1.9062	9- 10	2.3856	9- 47	1.9066	9- 147	1.9126
29)	10- 51	1.9014	10- 55	1.9016	10- 158	1.8991	11- 12	1.0957
33)	11- 13	1.0971	11- 14	1.096	15- 16	1.0969	15- 17	1.0953
37)	15- 18	1.0971	19- 20	1.0961	19- 21	1.0968	19- 22	1.0954
41)	23- 24	1.0954	23- 25	1.0959	23- 26	1.0964	27- 28	1.096
45)	27- 29	1.096	27- 30	1.0952	31- 32	1.0955	31- 33	1.0951
49)	31- 34	1.0958	35- 36	1.0953	35- 37	1.0959	35- 38	1.0946
53)	39- 40	1.094	39- 41	1.0963	39- 42	1.0957	43- 44	1.0957
57)	43- 45	1.0963	43- 46	1.0951	47- 48	1.095	47- 49	1.097
61)	47- 50	1.0961	51- 52	1.097	51- 53	1.0948	51- 54	1.0957
65)	55- 56	1.0963	55- 57	1.0971	55- 58	1.0956	59- 61	1.4086
69)	59- 62	1.4066	60- 63	1.3955	60- 64	1.3965	60- 69	1.0872
73)	61- 64	1.3953	61- 65	1.0885	62- 63	1.3965	62- 66	1.0871
77)	63- 67	1.0873	64- 68	1.0875	70- 72	1.409	70- 73	1.4057
81)	71- 74	1.3949	71- 75	1.397	71- 80	1.0872	72- 75	1.3952
85)	72- 76	1.0886	73- 74	1.3968	73- 77	1.0867	74- 78	1.0873
89)	75- 79	1.0875	81- 83	1.4068	81- 84	1.4083	82- 85	1.3966
93)	82- 86	1.3956	82- 91	1.0872	83- 86	1.3968	83- 87	1.0868
97)	84- 85	1.395	84- 88	1.0877	85- 89	1.087	86- 90	1.0873
101)	92- 94	1.4069	92- 95	1.4088	93- 96	1.3964	93- 97	1.3953
105)	93- 102	1.0872	94- 97	1.397	94- 98	1.0868	95- 96	1.3945
109)	95- 99	1.0876	96- 100	1.0869	97- 101	1.0874	103- 105	1.4068
113)	103- 106	1.4084	104- 107	1.3963	104- 108	1.3951	104- 113	1.0872
117)	105- 108	1.3967	105- 109	1.0865	106- 107	1.3946	106- 110	1.0876
121)	107- 111	1.0868	108- 112	1.0872	114- 116	1.4087	114- 117	1.4075
125)	115- 118	1.3966	115- 119	1.3958	115- 124	1.0872	116- 119	1.3973
129)	116- 120	1.0867	117- 118	1.395	117- 121	1.0873	118- 122	1.0865
133)	119- 123	1.0875	125- 127	1.4083	125- 128	1.4077	126- 129	1.3962
137)	126- 130	1.3954	126- 135	1.0871	127- 130	1.397	127- 131	1.0873
141)	128- 129	1.3951	128- 132	1.0868	129- 133	1.0868	130- 134	1.0875
145)	136- 138	1.4079	136- 139	1.4082	137- 140	1.3964	137- 141	1.3955
149)	137- 146	1.0871	138- 141	1.3967	138- 142	1.0866	139- 140	1.395
153)	139- 143	1.0873	140- 144	1.0872	141- 145	1.0874	147- 149	1.41
157)	147- 150	1.4063	148- 151	1.3949	148- 152	1.3966	148- 157	1.0871
161)	149- 152	1.395	149- 153	1.0882	150- 151	1.3974	150- 154	1.0864
165)	151- 155	1.0868	152- 156	1.0874	158- 160	1.4069	158- 161	1.4083
169)	159- 162	1.3964	159- 163	1.3953	159- 168	1.0872	160- 163	1.3967
173)	160- 164	1.0875	161- 162	1.3949	161- 165	1.088	162- 166	1.087
177)	163- 167	1.0875
10B_170
	I J	R	I J	R	I J	R	I J	R
1)	1- 2	2.3816	1- 11	1.9012	1- 15	1.9009	1- 59	1.8981
5)	2- 3	2.3848	2- 19	1.9088	2- 70	1.9086	3- 4	2.3927
9)	3- 23	1.9091	3- 81	1.905	4- 5	2.387	4- 27	1.9091
13)	4- 92	1.9016	5- 6	2.3924	5- 31	1.9099	5- 103	1.9039
17)	6- 7	2.388	6- 35	1.909	6- 114	1.9012	7- 8	2.3974
21)	7- 39	1.9114	7- 125	1.9029	8- 9	2.3839	8- 43	1.9119
25)	8- 136	1.9059	9- 10	2.3851	9- 47	1.9055	9- 147	1.9081
29)	10- 51	1.9015	10- 55	1.9019	10- 158	1.8975	11- 12	1.0955
33)	11- 13	1.0969	11- 14	1.096	15- 16	1.0963	15- 17	1.0958
37)	15- 18	1.0969	19- 20	1.0959	19- 21	1.0966	19- 22	1.0947
41)	23- 24	1.0947	23- 25	1.0963	23- 26	1.0963	27- 28	1.0958
45)	27- 29	1.0958	27- 30	1.095	31- 32	1.0951	31- 33	1.0957
49)	31- 34	1.0955	35- 36	1.0948	35- 37	1.0962	35- 38	1.0953
53)	39- 40	1.0949	39- 41	1.0965	39- 42	1.0959	43- 44	1.0955
57)	43- 45	1.0962	43- 46	1.095	47- 48	1.0954	47- 49	1.0967
61)	47- 50	1.0942	51- 52	1.097	51- 53	1.0953	51- 54	1.0961
65)	55- 56	1.096	55- 57	1.0971	55- 58	1.0954	59- 61	1.4083
69)	59- 62	1.407	60- 63	1.3956	60- 64	1.3961	60- 69	1.0873
73)	61- 64	1.3957	61- 65	1.088	62- 63	1.3957	62- 66	1.0869
77)	63- 67	1.0871	64- 68	1.0875	70- 72	1.4093	70- 73	1.4059
81)	71- 74	1.3948	71- 75	1.3964	71- 80	1.0872	72- 75	1.3952
85)	72- 76	1.0886	73- 74	1.3965	73- 77	1.0867	74- 78	1.0872
89)	75- 79	1.0875	81- 83	1.4068	81- 84	1.4083	82- 85	1.3965
93)	82- 86	1.3954	82- 91	1.0872	83- 86	1.3969	83- 87	1.087
97)	84- 85	1.3947	84- 88	1.0874	85- 89	1.0872	86- 90	1.0872
101)	92- 94	1.4062	92- 95	1.4077	93- 96	1.3962	93- 97	1.3946
105)	93- 102	1.0873	94- 97	1.3964	94- 98	1.0867	95- 96	1.3941
109)	95- 99	1.0871	96- 100	1.0869	97- 101	1.0872	103- 105	1.4067
113)	103- 106	1.4079	104- 107	1.396	104- 108	1.3948	104- 113	1.0872
117)	105- 108	1.3961	105- 109	1.0864	106- 107	1.3945	106- 110	1.0871
121)	107- 111	1.0869	108- 112	1.0871	114- 116	1.4081	114- 117	1.4076
125)	115- 118	1.3951	115- 119	1.3969	115- 124	1.087	116- 119	1.3943
129)	116- 120	1.0876	117- 118	1.3974	117- 121	1.0875	118- 122	1.0874
133)	119- 123	1.0868	125- 127	1.4075	125- 128	1.4085	126- 129	1.3963
137)	126- 130	1.3949	126- 135	1.0872	127- 130	1.3967	127- 131	1.0869
141)	128- 129	1.3945	128- 132	1.0873	129- 133	1.087	130- 134	1.0876
145)	136- 138	1.4077	136- 139	1.4083	137- 140	1.3966	137- 141	1.3955
149)	137- 146	1.0871	138- 141	1.3973	138- 142	1.0869	139- 140	1.3947
153)	139- 143	1.0875	140- 144	1.0871	141- 145	1.0874	147- 149	1.4097
157)	147- 150	1.4075	148- 151	1.3951	148- 152	1.3965	148- 157	1.087
161)	149- 152	1.3953	149- 153	1.0882	150- 151	1.3975	150- 154	1.0865
165)	151- 155	1.0873	152- 156	1.0874	158- 160	1.4073	158- 161	1.4084
169)	159- 162	1.3964	159- 163	1.3953	159- 168	1.0873	160- 163	1.3965
173)	160- 164	1.0874	161- 162	1.3951	161- 165	1.0878	162- 166	1.0868
177)	163- 167	1.0874
10B_180
	I J	R	I J	R	I J	R	I J	R
1)	1- 2	2.3916	1- 11	1.9004	1- 15	1.9026	1- 59	1.898
5)	2- 3	2.3948	2- 19	1.9087	2- 70	1.9065	3- 4	2.3929
9)	3- 23	1.9108	3- 81	1.907	4- 5	2.4008	4- 27	1.9102
13)	4- 92	1.903	5- 6	2.398	5- 31	1.912	5- 103	1.904
17)	6- 7	2.397	6- 35	1.9093	6- 114	1.9018	7- 8	2.4012
21)	7- 39	1.9137	7- 125	1.9081	8- 9	2.3787	8- 43	1.9123
25)	8- 136	1.9067	9- 10	2.3913	9- 47	1.9024	9- 147	1.9075
29)	10- 51	1.9018	10- 55	1.901	10- 158	1.898	11- 12	1.0958
33)	11- 13	1.0951	11- 14	1.097	15- 16	1.0966	15- 17	1.0953
37)	15- 18	1.0969	19- 20	1.0961	19- 21	1.0962	19- 22	1.0953
41)	23- 24	1.0954	23- 25	1.0957	23- 26	1.0952	27- 28	1.0958
45)	27- 29	1.0957	27- 30	1.0957	31- 32	1.0959	31- 33	1.0953
49)	31- 34	1.0956	35- 36	1.0952	35- 37	1.0956	35- 38	1.0952
53)	39- 40	1.0955	39- 41	1.096	39- 42	1.0954	43- 44	1.0958
57)	43- 45	1.0961	43- 46	1.0956	47- 48	1.0952	47- 49	1.0969
61)	47- 50	1.0937	51- 52	1.0971	51- 53	1.0957	51- 54	1.0967
65)	55- 56	1.0959	55- 57	1.097	55- 58	1.0956	59- 61	1.4075
69)	59- 62	1.4086	60- 63	1.3964	60- 64	1.3952	60- 69	1.0873
73)	61- 64	1.3966	61- 65	1.0874	62- 63	1.3952	62- 66	1.0874
77)	63- 67	1.0871	64- 68	1.0875	70- 72	1.4091	70- 73	1.4061
81)	71- 74	1.3947	71- 75	1.3965	71- 80	1.0871	72- 75	1.3947
85)	72- 76	1.0888	73- 74	1.3969	73- 77	1.0873	74- 78	1.0875
89)	75- 79	1.0874	81- 83	1.4079	81- 84	1.4081	82- 85	1.3964
93)	82- 86	1.3955	82- 91	1.0871	83- 86	1.397	83- 87	1.0872
97)	84- 85	1.3948	84- 88	1.0877	85- 89	1.0871	86- 90	1.0874
101)	92- 94	1.4062	92- 95	1.4082	93- 96	1.3958	93- 97	1.3946
105)	93- 102	1.0871	94- 97	1.396	94- 98	1.0871	95- 96	1.3945
109)	95- 99	1.0878	96- 100	1.0874	97- 101	1.0874	103- 105	1.4068
113)	103- 106	1.4081	104- 107	1.3959	104- 108	1.3946	104- 113	1.087
117)	105- 108	1.3959	105- 109	1.087	106- 107	1.3944	106- 110	1.0875
121)	107- 111	1.0873	108- 112	1.0873	114- 116	1.4075	114- 117	1.4071
125)	115- 118	1.395	115- 119	1.3964	115- 124	1.0869	116- 119	1.3955
129)	116- 120	1.0872	117- 118	1.3963	117- 121	1.0871	118- 122	1.0872
133)	119- 123	1.0874	125- 127	1.4071	125- 128	1.4092	126- 129	1.396
137)	126- 130	1.3951	126- 135	1.0871	127- 130	1.3963	127- 131	1.0869
141)	128- 129	1.3953	128- 132	1.0869	129- 133	1.0874	130- 134	1.0874
145)	136- 138	1.4075	136- 139	1.4082	137- 140	1.3969	137- 141	1.3956
149)	137- 146	1.0871	138- 141	1.3975	138- 142	1.0866	139- 140	1.3954
153)	139- 143	1.0878	140- 144	1.0872	141- 145	1.0874	147- 149	1.4087
157)	147- 150	1.4071	148- 151	1.3952	148- 152	1.3966	148- 157	1.087
161)	149- 152	1.3953	149- 153	1.0885	150- 151	1.3973	150- 154	1.0865
165)	151- 155	1.0877	152- 156	1.0874	158- 160	1.408	158- 161	1.4075
169)	159- 162	1.3956	159- 163	1.3963	159- 168	1.0873	160- 163	1.3954
173)	160- 164	1.0872	161- 162	1.3963	161- 165	1.0875	162- 166	1.0875
177)	163- 167	1.0871

## Sheet: 10C
10C_120
	I J	R	I J	R	I J	R	I J	R
1)	1- 2	2.3921	1- 11	1.9043	1- 15	1.8976	1- 59	1.9036
5)	2- 3	2.4169	2- 19	1.908	2- 70	1.913	3- 4	2.4287
9)	3- 23	1.9032	3- 81	1.9074	4- 5	2.4334	4- 27	1.905
13)	4- 92	1.9124	5- 6	2.4256	5- 31	1.9085	5- 103	1.9147
17)	6- 7	2.4021	6- 35	1.9149	6- 114	1.913	7- 8	2.4182
21)	7- 39	1.9114	7- 125	1.9144	8- 9	2.4125	8- 43	1.9074
25)	8- 136	1.9087	9- 10	2.3889	9- 47	1.9118	9- 147	1.9086
29)	10- 51	1.9021	10- 55	1.9035	10- 158	1.9012	11- 12	1.0956
33)	11- 13	1.0972	11- 14	1.096	15- 16	1.0959	15- 17	1.0943
37)	15- 18	1.0976	19- 20	1.0936	19- 21	1.0972	19- 22	1.0944
41)	23- 24	1.0945	23- 25	1.0925	23- 26	1.095	27- 28	1.0934
45)	27- 29	1.0952	27- 30	1.0936	31- 32	1.0929	31- 33	1.0955
49)	31- 34	1.0949	35- 36	1.097	35- 37	1.0947	35- 38	1.0925
53)	39- 40	1.0951	39- 41	1.0939	39- 42	1.0957	43- 44	1.0947
57)	43- 45	1.0963	43- 46	1.0944	47- 48	1.0946	47- 49	1.097
61)	47- 50	1.0946	51- 52	1.0972	51- 53	1.095	51- 54	1.0959
65)	55- 56	1.0958	55- 57	1.0971	55- 58	1.0959	59- 61	1.4086
69)	59- 62	1.4073	60- 63	1.3954	60- 64	1.3961	60- 69	1.0871
73)	61- 64	1.3955	61- 65	1.0876	62- 63	1.3969	62- 66	1.0868
77)	63- 67	1.0876	64- 68	1.0874	70- 72	1.409	70- 73	1.4067
81)	71- 74	1.3949	71- 75	1.3963	71- 80	1.087	72- 75	1.395
85)	72- 76	1.0879	73- 74	1.397	73- 77	1.0868	74- 78	1.0875
89)	75- 79	1.0874	81- 83	1.4073	81- 84	1.4076	82- 85	1.3965
93)	82- 86	1.3951	82- 91	1.0871	83- 86	1.3972	83- 87	1.0868
97)	84- 85	1.3954	84- 88	1.0878	85- 89	1.087	86- 90	1.0875
101)	92- 94	1.4078	92- 95	1.4079	93- 96	1.3965	93- 97	1.3951
105)	93- 102	1.087	94- 97	1.398	94- 98	1.0864	95- 96	1.3947
109)	95- 99	1.0881	96- 100	1.0874	97- 101	1.0875	103- 105	1.407
113)	103- 106	1.4084	104- 107	1.3962	104- 108	1.3947	104- 113	1.0871
117)	105- 108	1.3971	105- 109	1.0863	106- 107	1.3951	106- 110	1.0877
121)	107- 111	1.0875	108- 112	1.0873	114- 116	1.4077	114- 117	1.4084
125)	115- 118	1.3954	115- 119	1.3954	115- 124	1.0869	116- 119	1.396
129)	116- 120	1.0871	117- 118	1.3965	117- 121	1.0865	118- 122	1.0873
133)	119- 123	1.0874	125- 127	1.4095	125- 128	1.4066	126- 129	1.3947
137)	126- 130	1.3968	126- 135	1.087	127- 130	1.3952	127- 131	1.0884
141)	128- 129	1.3973	128- 132	1.0864	129- 133	1.0871	130- 134	1.0875
145)	136- 138	1.4071	136- 139	1.4083	137- 140	1.3964	137- 141	1.3946
149)	137- 146	1.0867	138- 141	1.3976	138- 142	1.0865	139- 140	1.3945
153)	139- 143	1.0879	140- 144	1.087	141- 145	1.0875	147- 149	1.4081
157)	147- 150	1.4074	148- 151	1.3956	148- 152	1.3959	148- 157	1.0869
161)	149- 152	1.3958	149- 153	1.0881	150- 151	1.3965	150- 154	1.0873
165)	151- 155	1.0874	152- 156	1.0873	158- 160	1.4082	158- 161	1.4073
169)	159- 162	1.3952	159- 163	1.3962	159- 168	1.0871	160- 163	1.3954
173)	160- 164	1.0878	161- 162	1.3969	161- 165	1.0875	162- 166	1.0874
177)	163- 167	1.0873
10C_130
	I J	R	I J	R	I J	R	I J	R
1)	1- 2	2.3915	1- 11	1.9045	1- 15	1.8999	1- 59	1.902
5)	2- 3	2.419	2- 19	1.9101	2- 70	1.9088	3- 4	2.4225
9)	3- 23	1.9087	3- 81	1.9052	4- 5	2.4185	4- 27	1.9054
13)	4- 92	1.9106	5- 6	2.4195	5- 31	1.9077	5- 103	1.9144
17)	6- 7	2.4068	6- 35	1.9059	6- 114	1.9095	7- 8	2.4053
21)	7- 39	1.9127	7- 125	1.9082	8- 9	2.4107	8- 43	1.9096
25)	8- 136	1.907	9- 10	2.391	9- 47	1.9074	9- 147	1.9072
29)	10- 51	1.9016	10- 55	1.9027	10- 158	1.9016	11- 12	1.0959
33)	11- 13	1.0969	11- 14	1.0959	15- 16	1.0965	15- 17	1.0946
37)	15- 18	1.0973	19- 20	1.0924	19- 21	1.0976	19- 22	1.0947
41)	23- 24	1.0953	23- 25	1.0912	23- 26	1.0961	27- 28	1.0932
45)	27- 29	1.096	27- 30	1.0948	31- 32	1.0933	31- 33	1.0959
49)	31- 34	1.0965	35- 36	1.0964	35- 37	1.0945	35- 38	1.0922
53)	39- 40	1.0962	39- 41	1.0925	39- 42	1.0953	43- 44	1.0946
57)	43- 45	1.0965	43- 46	1.0952	47- 48	1.0944	47- 49	1.0966
61)	47- 50	1.0951	51- 52	1.0973	51- 53	1.0953	51- 54	1.0955
65)	55- 56	1.0955	55- 57	1.097	55- 58	1.0961	59- 61	1.4088
69)	59- 62	1.4071	60- 63	1.3954	60- 64	1.3963	60- 69	1.0871
73)	61- 64	1.3954	61- 65	1.0878	62- 63	1.3968	62- 66	1.0866
77)	63- 67	1.0877	64- 68	1.0874	70- 72	1.4083	70- 73	1.4076
81)	71- 74	1.3952	71- 75	1.3961	71- 80	1.087	72- 75	1.3954
85)	72- 76	1.0881	73- 74	1.3968	73- 77	1.0875	74- 78	1.0875
89)	75- 79	1.0873	81- 83	1.4079	81- 84	1.4075	82- 85	1.3965
93)	82- 86	1.3956	82- 91	1.0871	83- 86	1.3969	83- 87	1.0864
97)	84- 85	1.3956	84- 88	1.0874	85- 89	1.087	86- 90	1.0875
101)	92- 94	1.4067	92- 95	1.4094	93- 96	1.3973	93- 97	1.395
105)	93- 102	1.087	94- 97	1.3974	94- 98	1.0869	95- 96	1.3957
109)	95- 99	1.0883	96- 100	1.0875	97- 101	1.0874	103- 105	1.4046
113)	103- 106	1.4097	104- 107	1.3976	104- 108	1.3945	104- 113	1.0871
117)	105- 108	1.398	105- 109	1.0869	106- 107	1.3943	106- 110	1.0892
121)	107- 111	1.0876	108- 112	1.0869	114- 116	1.4072	114- 117	1.4094
125)	115- 118	1.3967	115- 119	1.3948	115- 124	1.0871	116- 119	1.3972
129)	116- 120	1.0867	117- 118	1.3956	117- 121	1.0867	118- 122	1.0874
133)	119- 123	1.0874	125- 127	1.408	125- 128	1.4072	126- 129	1.3963
137)	126- 130	1.3956	126- 135	1.0871	127- 130	1.3966	127- 131	1.0867
141)	128- 129	1.3958	128- 132	1.0858	129- 133	1.0872	130- 134	1.0876
145)	136- 138	1.4071	136- 139	1.4076	137- 140	1.3969	137- 141	1.3951
149)	137- 146	1.0871	138- 141	1.3975	138- 142	1.0864	139- 140	1.3946
153)	139- 143	1.0882	140- 144	1.0869	141- 145	1.0874	147- 149	1.4093
157)	147- 150	1.4064	148- 151	1.395	148- 152	1.397	148- 157	1.0869
161)	149- 152	1.3955	149- 153	1.088	150- 151	1.397	150- 154	1.0871
165)	151- 155	1.0873	152- 156	1.0874	158- 160	1.4085	158- 161	1.4074
169)	159- 162	1.3952	159- 163	1.3963	159- 168	1.0871	160- 163	1.3952
173)	160- 164	1.0882	161- 162	1.3969	161- 165	1.0872	162- 166	1.0874
177)	163- 167	1.0872
10C_140
	I J	R	I J	R	I J	R	I J	R
1)	1- 2	2.3914	1- 11	1.9037	1- 15	1.9002	1- 59	1.9003
5)	2- 3	2.4108	2- 19	1.9102	2- 70	1.9073	3- 4	2.4164
9)	3- 23	1.907	3- 81	1.9059	4- 5	2.4125	4- 27	1.9044
13)	4- 92	1.9062	5- 6	2.4059	5- 31	1.9088	5- 103	1.9087
17)	6- 7	2.4049	6- 35	1.9067	6- 114	1.9089	7- 8	2.4013
21)	7- 39	1.9125	7- 125	1.9039	8- 9	2.3983	8- 43	1.9083
25)	8- 136	1.9048	9- 10	2.3825	9- 47	1.9058	9- 147	1.9072
29)	10- 51	1.8996	10- 55	1.9035	10- 158	1.9018	11- 12	1.0954
33)	11- 13	1.0969	11- 14	1.0957	15- 16	1.0968	15- 17	1.0953
37)	15- 18	1.0973	19- 20	1.093	19- 21	1.097	19- 22	1.0957
41)	23- 24	1.0952	23- 25	1.0932	23- 26	1.0965	27- 28	1.093
45)	27- 29	1.0967	27- 30	1.0951	31- 32	1.0939	31- 33	1.0966
49)	31- 34	1.0964	35- 36	1.0966	35- 37	1.0963	35- 38	1.0925
53)	39- 40	1.0969	39- 41	1.0937	39- 42	1.0963	43- 44	1.0945
57)	43- 45	1.0965	43- 46	1.0949	47- 48	1.0942	47- 49	1.0964
61)	47- 50	1.0964	51- 52	1.0972	51- 53	1.0956	51- 54	1.0954
65)	55- 56	1.0959	55- 57	1.097	55- 58	1.0962	59- 61	1.4084
69)	59- 62	1.4068	60- 63	1.3953	60- 64	1.3963	60- 69	1.0872
73)	61- 64	1.3954	61- 65	1.0879	62- 63	1.3968	62- 66	1.0866
77)	63- 67	1.0876	64- 68	1.0874	70- 72	1.4086	70- 73	1.4074
81)	71- 74	1.3953	71- 75	1.3964	71- 80	1.0871	72- 75	1.3952
85)	72- 76	1.0882	73- 74	1.397	73- 77	1.0865	74- 78	1.0876
89)	75- 79	1.0873	81- 83	1.4078	81- 84	1.4072	82- 85	1.3964
93)	82- 86	1.3959	82- 91	1.0871	83- 86	1.397	83- 87	1.086
97)	84- 85	1.3956	84- 88	1.0874	85- 89	1.087	86- 90	1.0876
101)	92- 94	1.4072	92- 95	1.4084	93- 96	1.3968	93- 97	1.3955
105)	93- 102	1.087	94- 97	1.3971	94- 98	1.0866	95- 96	1.3954
109)	95- 99	1.088	96- 100	1.0874	97- 101	1.0875	103- 105	1.406
113)	103- 106	1.4081	104- 107	1.3967	104- 108	1.395	104- 113	1.0872
117)	105- 108	1.3967	105- 109	1.0867	106- 107	1.3949	106- 110	1.0881
121)	107- 111	1.0873	108- 112	1.087	114- 116	1.4075	114- 117	1.4088
125)	115- 118	1.3967	115- 119	1.3955	115- 124	1.0871	116- 119	1.3969
129)	116- 120	1.0872	117- 118	1.3955	117- 121	1.0876	118- 122	1.0871
133)	119- 123	1.0874	125- 127	1.4081	125- 128	1.408	126- 129	1.3963
137)	126- 130	1.3954	126- 135	1.087	127- 130	1.3964	127- 131	1.0859
141)	128- 129	1.3958	128- 132	1.0858	129- 133	1.0873	130- 134	1.0874
145)	136- 138	1.4074	136- 139	1.4077	137- 140	1.3963	137- 141	1.3948
149)	137- 146	1.0869	138- 141	1.3967	138- 142	1.0868	139- 140	1.3952
153)	139- 143	1.0879	140- 144	1.0872	141- 145	1.0874	147- 149	1.4089
157)	147- 150	1.407	148- 151	1.3955	148- 152	1.3969	148- 157	1.087
161)	149- 152	1.3953	149- 153	1.0883	150- 151	1.3972	150- 154	1.0875
165)	151- 155	1.0875	152- 156	1.0871	158- 160	1.4077	158- 161	1.407
169)	159- 162	1.3954	159- 163	1.3967	159- 168	1.0872	160- 163	1.395
173)	160- 164	1.0884	161- 162	1.3972	161- 165	1.0875	162- 166	1.0874
177)	163- 167	1.0873
10C_150
	I J	R	I J	R	I J	R	I J	R
1)	1- 2	2.3855	1- 11	1.9029	1- 15	1.9	1- 59	1.8988
5)	2- 3	2.3941	2- 19	1.9101	2- 70	1.9083	3- 4	2.4037
9)	3- 23	1.908	3- 81	1.9057	4- 5	2.4026	4- 27	1.9077
13)	4- 92	1.9046	5- 6	2.4024	5- 31	1.9087	5- 103	1.9053
17)	6- 7	2.4003	6- 35	1.9067	6- 114	1.9085	7- 8	2.3925
21)	7- 39	1.9124	7- 125	1.9058	8- 9	2.392	8- 43	1.9097
25)	8- 136	1.9066	9- 10	2.3797	9- 47	1.9071	9- 147	1.9066
29)	10- 51	1.8996	10- 55	1.9034	10- 158	1.8993	11- 12	1.0956
33)	11- 13	1.097	11- 14	1.0962	15- 16	1.0968	15- 17	1.0957
37)	15- 18	1.0972	19- 20	1.0946	19- 21	1.0966	19- 22	1.0961
41)	23- 24	1.0957	23- 25	1.0947	23- 26	1.097	27- 28	1.0948
45)	27- 29	1.0966	27- 30	1.0956	31- 32	1.0938	31- 33	1.0958
49)	31- 34	1.0963	35- 36	1.0966	35- 37	1.0969	35- 38	1.0933
53)	39- 40	1.0961	39- 41	1.0954	39- 42	1.0959	43- 44	1.0953
57)	43- 45	1.0972	43- 46	1.0952	47- 48	1.0943	47- 49	1.0963
61)	47- 50	1.0963	51- 52	1.0971	51- 53	1.0958	51- 54	1.0956
65)	55- 56	1.0959	55- 57	1.0969	55- 58	1.0963	59- 61	1.4084
69)	59- 62	1.4063	60- 63	1.3953	60- 64	1.3965	60- 69	1.0873
73)	61- 64	1.3952	61- 65	1.0881	62- 63	1.3967	62- 66	1.0868
77)	63- 67	1.0874	64- 68	1.0874	70- 72	1.4088	70- 73	1.4066
81)	71- 74	1.3953	71- 75	1.3965	71- 80	1.0871	72- 75	1.3952
85)	72- 76	1.0881	73- 74	1.3969	73- 77	1.0863	74- 78	1.0876
89)	75- 79	1.0874	81- 83	1.4077	81- 84	1.4083	82- 85	1.3962
93)	82- 86	1.3956	82- 91	1.0872	83- 86	1.397	83- 87	1.0862
97)	84- 85	1.3953	84- 88	1.0877	85- 89	1.0868	86- 90	1.0875
101)	92- 94	1.4074	92- 95	1.4079	93- 96	1.3964	93- 97	1.3957
105)	93- 102	1.0872	94- 97	1.3969	94- 98	1.0863	95- 96	1.3954
109)	95- 99	1.0878	96- 100	1.0869	97- 101	1.0874	103- 105	1.4077
113)	103- 106	1.4082	104- 107	1.3961	104- 108	1.3952	104- 113	1.0871
117)	105- 108	1.3967	105- 109	1.0872	106- 107	1.395	106- 110	1.0879
121)	107- 111	1.0868	108- 112	1.0875	114- 116	1.4084	114- 117	1.4081
125)	115- 118	1.3961	115- 119	1.3959	115- 124	1.0872	116- 119	1.3968
129)	116- 120	1.0868	117- 118	1.3956	117- 121	1.0868	118- 122	1.0869
133)	119- 123	1.0875	125- 127	1.4074	125- 128	1.4083	126- 129	1.3963
137)	126- 130	1.3954	126- 135	1.0871	127- 130	1.3963	127- 131	1.0857
141)	128- 129	1.3958	128- 132	1.0859	129- 133	1.0874	130- 134	1.0873
145)	136- 138	1.406	136- 139	1.4081	137- 140	1.3966	137- 141	1.3945
149)	137- 146	1.0871	138- 141	1.3964	138- 142	1.0863	139- 140	1.395
153)	139- 143	1.0876	140- 144	1.0874	141- 145	1.0868	147- 149	1.4088
157)	147- 150	1.4079	148- 151	1.3954	148- 152	1.3962	148- 157	1.0871
161)	149- 152	1.3951	149- 153	1.088	150- 151	1.3971	150- 154	1.0876
165)	151- 155	1.0875	152- 156	1.0867	158- 160	1.4082	158- 161	1.407
169)	159- 162	1.3951	159- 163	1.3967	159- 168	1.0872	160- 163	1.3948
173)	160- 164	1.0885	161- 162	1.397	161- 165	1.0876	162- 166	1.0876
177)	163- 167	1.0872
10C_160
	I J	R	I J	R	I J	R	I J	R
1)	1- 2	2.3826	1- 11	1.9024	1- 15	1.9019	1- 59	1.899
5)	2- 3	2.3857	2- 19	1.9086	2- 70	1.9075	3- 4	2.387
9)	3- 23	1.9075	3- 81	1.9045	4- 5	2.3864	4- 27	1.9078
13)	4- 92	1.9047	5- 6	2.393	5- 31	1.909	5- 103	1.9051
17)	6- 7	2.3935	6- 35	1.9099	6- 114	1.9072	7- 8	2.3844
21)	7- 39	1.9099	7- 125	1.906	8- 9	2.3912	8- 43	1.9092
25)	8- 136	1.907	9- 10	2.3813	9- 47	1.9133	9- 147	1.9038
29)	10- 51	1.9003	10- 55	1.9032	10- 158	1.898	11- 12	1.0957
33)	11- 13	1.0969	11- 14	1.096	15- 16	1.0966	15- 17	1.0956
37)	15- 18	1.0971	19- 20	1.0961	19- 21	1.0967	19- 22	1.0957
41)	23- 24	1.0947	23- 25	1.0957	23- 26	1.0966	27- 28	1.0953
45)	27- 29	1.0962	27- 30	1.0953	31- 32	1.0945	31- 33	1.095
49)	31- 34	1.0964	35- 36	1.0963	35- 37	1.0963	35- 38	1.0937
53)	39- 40	1.0951	39- 41	1.096	39- 42	1.0957	43- 44	1.0964
57)	43- 45	1.0965	43- 46	1.0954	47- 48	1.0944	47- 49	1.0962
61)	47- 50	1.0961	51- 52	1.0968	51- 53	1.0959	51- 54	1.0957
65)	55- 56	1.0957	55- 57	1.0969	55- 58	1.0964	59- 61	1.4085
69)	59- 62	1.4064	60- 63	1.3954	60- 64	1.3966	60- 69	1.0872
73)	61- 64	1.3953	61- 65	1.0886	62- 63	1.3963	62- 66	1.087
77)	63- 67	1.0873	64- 68	1.0874	70- 72	1.4096	70- 73	1.4058
81)	71- 74	1.3951	71- 75	1.3967	71- 80	1.0871	72- 75	1.3951
85)	72- 76	1.0885	73- 74	1.3969	73- 77	1.0868	74- 78	1.0872
89)	75- 79	1.0875	81- 83	1.4068	81- 84	1.4082	82- 85	1.3966
93)	82- 86	1.3954	82- 91	1.0873	83- 86	1.3969	83- 87	1.0868
97)	84- 85	1.3948	84- 88	1.0876	85- 89	1.0869	86- 90	1.0873
101)	92- 94	1.4069	92- 95	1.4085	93- 96	1.3963	93- 97	1.3952
105)	93- 102	1.0872	94- 97	1.3965	94- 98	1.0865	95- 96	1.3945
109)	95- 99	1.0879	96- 100	1.0869	97- 101	1.0872	103- 105	1.4085
113)	103- 106	1.4076	104- 107	1.3964	104- 108	1.3955	104- 113	1.0872
117)	105- 108	1.3974	105- 109	1.0868	106- 107	1.3945	106- 110	1.087
121)	107- 111	1.0866	108- 112	1.0875	114- 116	1.4082	114- 117	1.4085
125)	115- 118	1.3962	115- 119	1.3953	115- 124	1.0872	116- 119	1.397
129)	116- 120	1.087	117- 118	1.3951	117- 121	1.087	118- 122	1.0869
133)	119- 123	1.0876	125- 127	1.4073	125- 128	1.4083	126- 129	1.3966
137)	126- 130	1.3952	126- 135	1.0871	127- 130	1.3962	127- 131	1.0863
141)	128- 129	1.3956	128- 132	1.087	129- 133	1.0875	130- 134	1.0873
145)	136- 138	1.4061	136- 139	1.4092	137- 140	1.3966	137- 141	1.3946
149)	137- 146	1.0872	138- 141	1.3969	138- 142	1.0857	139- 140	1.3947
153)	139- 143	1.0869	140- 144	1.0875	141- 145	1.0865	147- 149	1.4081
157)	147- 150	1.4081	148- 151	1.3951	148- 152	1.3964	148- 157	1.0871
161)	149- 152	1.3946	149- 153	1.0873	150- 151	1.3969	150- 154	1.087
165)	151- 155	1.0875	152- 156	1.0866	158- 160	1.4083	158- 161	1.4069
169)	159- 162	1.3951	159- 163	1.3965	159- 168	1.0872	160- 163	1.3946
173)	160- 164	1.0887	161- 162	1.3969	161- 165	1.0879	162- 166	1.0875
177)	163- 167	1.0872
10C_170
	I J	R	I J	R	I J	R	I J	R
1)	1- 2	2.3896	1- 11	1.9018	1- 15	1.9013	1- 59	1.8987
5)	2- 3	2.3919	2- 19	1.9082	2- 70	1.9091	3- 4	2.3891
9)	3- 23	1.9085	3- 81	1.9073	4- 5	2.3886	4- 27	1.91
13)	4- 92	1.905	5- 6	2.3935	5- 31	1.9093	5- 103	1.9014
17)	6- 7	2.4019	6- 35	1.9125	6- 114	1.9036	7- 8	2.3831
21)	7- 39	1.9121	7- 125	1.9058	8- 9	2.3914	8- 43	1.9062
25)	8- 136	1.9063	9- 10	2.3912	9- 47	1.9101	9- 147	1.9052
29)	10- 51	1.903	10- 55	1.9004	10- 158	1.898	11- 12	1.0951
33)	11- 13	1.0969	11- 14	1.0958	15- 16	1.0965	15- 17	1.0953
37)	15- 18	1.097	19- 20	1.0959	19- 21	1.0964	19- 22	1.0948
41)	23- 24	1.0947	23- 25	1.0956	23- 26	1.096	27- 28	1.0953
45)	27- 29	1.0961	27- 30	1.0945	31- 32	1.0955	31- 33	1.0951
49)	31- 34	1.0961	35- 36	1.0966	35- 37	1.0962	35- 38	1.095
53)	39- 40	1.0952	39- 41	1.0961	39- 42	1.0956	43- 44	1.0947
57)	43- 45	1.0945	43- 46	1.0954	47- 48	1.0946	47- 49	1.0966
61)	47- 50	1.0963	51- 52	1.097	51- 53	1.0954	51- 54	1.0961
65)	55- 56	1.0957	55- 57	1.0971	55- 58	1.0959	59- 61	1.4077
69)	59- 62	1.4069	60- 63	1.3958	60- 64	1.3961	60- 69	1.0873
73)	61- 64	1.3956	61- 65	1.0877	62- 63	1.3958	62- 66	1.0869
77)	63- 67	1.0873	64- 68	1.0875	70- 72	1.409	70- 73	1.4063
81)	71- 74	1.395	71- 75	1.3965	71- 80	1.0871	72- 75	1.3953
85)	72- 76	1.0882	73- 74	1.3965	73- 77	1.0869	74- 78	1.0873
89)	75- 79	1.0875	81- 83	1.4071	81- 84	1.409	82- 85	1.3964
93)	82- 86	1.3955	82- 91	1.0873	83- 86	1.3968	83- 87	1.0867
97)	84- 85	1.3952	84- 88	1.0877	85- 89	1.0872	86- 90	1.0872
101)	92- 94	1.4067	92- 95	1.4083	93- 96	1.3959	93- 97	1.3949
105)	93- 102	1.0873	94- 97	1.3958	94- 98	1.0863	95- 96	1.3946
109)	95- 99	1.0874	96- 100	1.0868	97- 101	1.0871	103- 105	1.4077
113)	103- 106	1.4081	104- 107	1.3968	104- 108	1.3951	104- 113	1.0871
117)	105- 108	1.3976	105- 109	1.0876	106- 107	1.3945	106- 110	1.0875
121)	107- 111	1.0867	108- 112	1.0874	114- 116	1.4085	114- 117	1.4077
125)	115- 118	1.3952	115- 119	1.3963	115- 124	1.0872	116- 119	1.3947
129)	116- 120	1.0871	117- 118	1.3968	117- 121	1.087	118- 122	1.0876
133)	119- 123	1.087	125- 127	1.4068	125- 128	1.4082	126- 129	1.3962
137)	126- 130	1.3947	126- 135	1.0871	127- 130	1.3965	127- 131	1.0864
141)	128- 129	1.3949	128- 132	1.0877	129- 133	1.0875	130- 134	1.0874
145)	136- 138	1.4076	136- 139	1.4091	137- 140	1.397	137- 141	1.3952
149)	137- 146	1.0871	138- 141	1.3977	138- 142	1.0862	139- 140	1.3949
153)	139- 143	1.0873	140- 144	1.0872	141- 145	1.0871	147- 149	1.4081
157)	147- 150	1.4062	148- 151	1.3947	148- 152	1.3964	148- 157	1.087
161)	149- 152	1.3947	149- 153	1.0887	150- 151	1.3968	150- 154	1.0871
165)	151- 155	1.0875	152- 156	1.0873	158- 160	1.4065	158- 161	1.4082
169)	159- 162	1.3967	159- 163	1.3954	159- 168	1.0873	160- 163	1.397
173)	160- 164	1.0876	161- 162	1.3951	161- 165	1.0879	162- 166	1.0872
177)	163- 167	1.0875
10C_180
	I J	R	I J	R	I J	R	I J	R
1)	1- 2	2.3944	1- 11	1.9013	1- 15	1.9018	1- 59	1.8991
5)	2- 3	2.397	2- 19	1.9087	2- 70	1.9041	3- 4	2.3963
9)	3- 23	1.9107	3- 81	1.9046	4- 5	2.4037	4- 27	1.9116
13)	4- 92	1.9	5- 6	2.3927	5- 31	1.9085	5- 103	1.9029
17)	6- 7	2.4043	6- 35	1.9123	6- 114	1.9052	7- 8	2.3927
21)	7- 39	1.9099	7- 125	1.9025	8- 9	2.39	8- 43	1.908
25)	8- 136	1.9051	9- 10	2.3909	9- 47	1.9088	9- 147	1.9056
29)	10- 51	1.9014	10- 55	1.902	10- 158	1.9006	11- 12	1.0954
33)	11- 13	1.0972	11- 14	1.0957	15- 16	1.0963	15- 17	1.0954
37)	15- 18	1.0971	19- 20	1.0961	19- 21	1.0963	19- 22	1.0955
41)	23- 24	1.0954	23- 25	1.0961	23- 26	1.0949	27- 28	1.0953
45)	27- 29	1.0956	27- 30	1.0959	31- 32	1.0954	31- 33	1.0959
49)	31- 34	1.0958	35- 36	1.0959	35- 37	1.0948	35- 38	1.0952
53)	39- 40	1.0948	39- 41	1.0964	39- 42	1.0962	43- 44	1.0954
57)	43- 45	1.0934	43- 46	1.096	47- 48	1.0953	47- 49	1.0965
61)	47- 50	1.0965	51- 52	1.0969	51- 53	1.0953	51- 54	1.0963
65)	55- 56	1.0959	55- 57	1.0971	55- 58	1.0952	59- 61	1.4083
69)	59- 62	1.4074	60- 63	1.3955	60- 64	1.3963	60- 69	1.0872
73)	61- 64	1.3952	61- 65	1.0872	62- 63	1.3966	62- 66	1.0877
77)	63- 67	1.0875	64- 68	1.0872	70- 72	1.4087	70- 73	1.4061
81)	71- 74	1.3947	71- 75	1.3966	71- 80	1.0871	72- 75	1.3947
85)	72- 76	1.0886	73- 74	1.3967	73- 77	1.0871	74- 78	1.0875
89)	75- 79	1.0874	81- 83	1.4079	81- 84	1.4083	82- 85	1.3963
93)	82- 86	1.3954	82- 91	1.0871	83- 86	1.397	83- 87	1.0871
97)	84- 85	1.3951	84- 88	1.088	85- 89	1.087	86- 90	1.0874
101)	92- 94	1.4062	92- 95	1.4077	93- 96	1.3959	93- 97	1.3946
105)	93- 102	1.087	94- 97	1.3958	94- 98	1.0869	95- 96	1.3942
109)	95- 99	1.0877	96- 100	1.0872	97- 101	1.0874	103- 105	1.4083
113)	103- 106	1.4076	104- 107	1.3951	104- 108	1.3964	104- 113	1.0869
117)	105- 108	1.3955	105- 109	1.0875	106- 107	1.3963	106- 110	1.0871
121)	107- 111	1.0873	108- 112	1.0875	114- 116	1.4091	114- 117	1.4069
125)	115- 118	1.395	115- 119	1.396	115- 124	1.0872	116- 119	1.3952
129)	116- 120	1.0873	117- 118	1.3963	117- 121	1.0869	118- 122	1.0874
133)	119- 123	1.0873	125- 127	1.407	125- 128	1.4079	126- 129	1.3966
137)	126- 130	1.3948	126- 135	1.087	127- 130	1.3967	127- 131	1.0867
141)	128- 129	1.395	128- 132	1.0878	129- 133	1.0871	130- 134	1.0874
145)	136- 138	1.4082	136- 139	1.4085	137- 140	1.3968	137- 141	1.3957
149)	137- 146	1.0871	138- 141	1.3979	138- 142	1.0864	139- 140	1.3953
153)	139- 143	1.0873	140- 144	1.0872	141- 145	1.0876	147- 149	1.4089
157)	147- 150	1.4063	148- 151	1.3951	148- 152	1.3962	148- 157	1.087
161)	149- 152	1.3949	149- 153	1.0886	150- 151	1.3964	150- 154	1.0871
165)	151- 155	1.0873	152- 156	1.0875	158- 160	1.4073	158- 161	1.4081
169)	159- 162	1.3964	159- 163	1.3955	159- 168	1.0873	160- 163	1.3965
173)	160- 164	1.0875	161- 162	1.3954	161- 165	1.0873	162- 166	1.0872
177)	163- 167	1.0875

## Sheet: 10D
10D_120
	I J	R	I J	R	I J	R	I J	R
1)	1- 2	2.3908	1- 11	1.905	1- 15	1.8995	1- 59	1.9032
5)	2- 3	2.4157	2- 19	1.906	2- 70	1.9123	3- 4	2.4204
9)	3- 23	1.9058	3- 81	1.9112	4- 5	2.422	4- 27	1.9077
13)	4- 92	1.914	5- 6	2.4087	5- 31	1.912	5- 103	1.913
17)	6- 7	2.4246	6- 35	1.9145	6- 114	1.9147	7- 8	2.4285
21)	7- 39	1.907	7- 125	1.9111	8- 9	2.4209	8- 43	1.9071
25)	8- 136	1.9092	9- 10	2.3893	9- 47	1.9132	9- 147	1.9092
29)	10- 51	1.9031	10- 55	1.9035	10- 158	1.9009	11- 12	1.0959
33)	11- 13	1.097	11- 14	1.0959	15- 16	1.0961	15- 17	1.0947
37)	15- 18	1.0974	19- 20	1.0927	19- 21	1.0974	19- 22	1.0945
41)	23- 24	1.0945	23- 25	1.0935	23- 26	1.0958	27- 28	1.0959
45)	27- 29	1.0956	27- 30	1.0928	31- 32	1.0924	31- 33	1.0966
49)	31- 34	1.0943	35- 36	1.093	35- 37	1.0959	35- 38	1.0953
53)	39- 40	1.0937	39- 41	1.0936	39- 42	1.0966	43- 44	1.0951
57)	43- 45	1.0943	43- 46	1.0943	47- 48	1.0947	47- 49	1.0974
61)	47- 50	1.0946	51- 52	1.0972	51- 53	1.0947	51- 54	1.0959
65)	55- 56	1.0952	55- 57	1.097	55- 58	1.0957	59- 61	1.4087
69)	59- 62	1.4074	60- 63	1.3953	60- 64	1.3961	60- 69	1.0872
73)	61- 64	1.3955	61- 65	1.0875	62- 63	1.3969	62- 66	1.0865
77)	63- 67	1.0876	64- 68	1.0874	70- 72	1.4088	70- 73	1.407
81)	71- 74	1.3949	71- 75	1.3962	71- 80	1.0871	72- 75	1.3952
85)	72- 76	1.088	73- 74	1.397	73- 77	1.0871	74- 78	1.0875
89)	75- 79	1.0874	81- 83	1.4077	81- 84	1.4074	82- 85	1.3968
93)	82- 86	1.3955	82- 91	1.087	83- 86	1.3977	83- 87	1.0868
97)	84- 85	1.3956	84- 88	1.0879	85- 89	1.087	86- 90	1.0876
101)	92- 94	1.4061	92- 95	1.4086	93- 96	1.3968	93- 97	1.3943
105)	93- 102	1.0871	94- 97	1.3976	94- 98	1.0862	95- 96	1.3944
109)	95- 99	1.0882	96- 100	1.0876	97- 101	1.0873	103- 105	1.408
113)	103- 106	1.409	104- 107	1.3956	104- 108	1.395	104- 113	1.087
117)	105- 108	1.3965	105- 109	1.0868	106- 107	1.396	106- 110	1.0864
121)	107- 111	1.0874	108- 112	1.0873	114- 116	1.4089	114- 117	1.4071
125)	115- 118	1.3949	115- 119	1.3961	115- 124	1.087	116- 119	1.3956
129)	116- 120	1.0877	117- 118	1.3967	117- 121	1.0854	118- 122	1.0872
133)	119- 123	1.0875	125- 127	1.4078	125- 128	1.4083	126- 129	1.3964
137)	126- 130	1.3944	126- 135	1.0869	127- 130	1.3974	127- 131	1.0865
141)	128- 129	1.3946	128- 132	1.0875	129- 133	1.0869	130- 134	1.0876
145)	136- 138	1.4074	136- 139	1.4077	137- 140	1.3964	137- 141	1.3949
149)	137- 146	1.0869	138- 141	1.3971	138- 142	1.0868	139- 140	1.3946
153)	139- 143	1.0882	140- 144	1.0873	141- 145	1.0874	147- 149	1.4082
157)	147- 150	1.4072	148- 151	1.3954	148- 152	1.3957	148- 157	1.0868
161)	149- 152	1.3956	149- 153	1.0878	150- 151	1.3966	150- 154	1.0873
165)	151- 155	1.0873	152- 156	1.0873	158- 160	1.4086	158- 161	1.4073
169)	159- 162	1.3952	159- 163	1.3962	159- 168	1.0871	160- 163	1.3954
173)	160- 164	1.0881	161- 162	1.3967	161- 165	1.0871	162- 166	1.0874
177)	163- 167	1.0873
10D_130
	I J	R	I J	R	I J	R	I J	R
1)	1- 2	2.3934	1- 11	1.9048	1- 15	1.9009	1- 59	1.9018
5)	2- 3	2.4158	2- 19	1.9096	2- 70	1.9062	3- 4	2.4159
9)	3- 23	1.9084	3- 81	1.9093	4- 5	2.4274	4- 27	1.907
13)	4- 92	1.914	5- 6	2.408	5- 31	1.9064	5- 103	1.9083
17)	6- 7	2.4166	6- 35	1.9129	6- 114	1.9058	7- 8	2.4158
21)	7- 39	1.9077	7- 125	1.9072	8- 9	2.4119	8- 43	1.9061
25)	8- 136	1.9087	9- 10	2.3932	9- 47	1.9089	9- 147	1.9062
29)	10- 51	1.9012	10- 55	1.9035	10- 158	1.9015	11- 12	1.0958
33)	11- 13	1.0968	11- 14	1.0959	15- 16	1.0966	15- 17	1.0949
37)	15- 18	1.0972	19- 20	1.0917	19- 21	1.0972	19- 22	1.0951
41)	23- 24	1.0956	23- 25	1.0927	23- 26	1.0959	27- 28	1.0955
45)	27- 29	1.0968	27- 30	1.094	31- 32	1.0929	31- 33	1.0963
49)	31- 34	1.0947	35- 36	1.0916	35- 37	1.0957	35- 38	1.0967
53)	39- 40	1.0947	39- 41	1.0929	39- 42	1.0967	43- 44	1.0952
57)	43- 45	1.0958	43- 46	1.0946	47- 48	1.0938	47- 49	1.0966
61)	47- 50	1.0944	51- 52	1.0973	51- 53	1.0956	51- 54	1.0956
65)	55- 56	1.0957	55- 57	1.0969	55- 58	1.0959	59- 61	1.4086
69)	59- 62	1.4069	60- 63	1.3953	60- 64	1.3964	60- 69	1.0873
73)	61- 64	1.3955	61- 65	1.0878	62- 63	1.3968	62- 66	1.0863
77)	63- 67	1.0876	64- 68	1.0874	70- 72	1.4083	70- 73	1.4075
81)	71- 74	1.3954	71- 75	1.3962	71- 80	1.087	72- 75	1.3952
85)	72- 76	1.088	73- 74	1.3968	73- 77	1.0868	74- 78	1.0875
89)	75- 79	1.0873	81- 83	1.4084	81- 84	1.4084	82- 85	1.3964
93)	82- 86	1.3953	82- 91	1.0871	83- 86	1.3966	83- 87	1.0864
97)	84- 85	1.3961	84- 88	1.0869	85- 89	1.0873	86- 90	1.0871
101)	92- 94	1.4044	92- 95	1.4098	93- 96	1.3977	93- 97	1.3945
105)	93- 102	1.0871	94- 97	1.3981	94- 98	1.0868	95- 96	1.3946
109)	95- 99	1.0892	96- 100	1.0875	97- 101	1.087	103- 105	1.4065
113)	103- 106	1.4096	104- 107	1.3968	104- 108	1.3947	104- 113	1.087
117)	105- 108	1.3972	105- 109	1.0869	106- 107	1.3954	106- 110	1.0873
121)	107- 111	1.0873	108- 112	1.0875	114- 116	1.4076	114- 117	1.4072
125)	115- 118	1.3967	115- 119	1.3959	115- 124	1.0871	116- 119	1.3969
129)	116- 120	1.0866	117- 118	1.3953	117- 121	1.0859	118- 122	1.0871
133)	119- 123	1.0877	125- 127	1.4078	125- 128	1.4085	126- 129	1.3965
137)	126- 130	1.3949	126- 135	1.0869	127- 130	1.3976	127- 131	1.0871
141)	128- 129	1.3948	128- 132	1.0879	129- 133	1.0872	130- 134	1.0876
145)	136- 138	1.4057	136- 139	1.4092	137- 140	1.3974	137- 141	1.3946
149)	137- 146	1.087	138- 141	1.3976	138- 142	1.087	139- 140	1.3949
153)	139- 143	1.0892	140- 144	1.0876	141- 145	1.0873	147- 149	1.4096
157)	147- 150	1.4066	148- 151	1.3947	148- 152	1.3969	148- 157	1.087
161)	149- 152	1.3955	149- 153	1.0883	150- 151	1.3971	150- 154	1.087
165)	151- 155	1.0873	152- 156	1.0874	158- 160	1.4086	158- 161	1.4073
169)	159- 162	1.3952	159- 163	1.3963	159- 168	1.0871	160- 163	1.3954
173)	160- 164	1.0882	161- 162	1.3968	161- 165	1.0874	162- 166	1.0874
177)	163- 167	1.0873
10D_140
	I J	R	I J	R	I J	R	I J	R
1)	1- 2	2.3946	1- 11	1.9039	1- 15	1.8996	1- 59	1.9016
5)	2- 3	2.4013	2- 19	1.909	2- 70	1.9061	3- 4	2.4083
9)	3- 23	1.9078	3- 81	1.9068	4- 5	2.4044	4- 27	1.9074
13)	4- 92	1.9078	5- 6	2.4062	5- 31	1.9076	5- 103	1.9082
17)	6- 7	2.4096	6- 35	1.9138	6- 114	1.9044	7- 8	2.4069
21)	7- 39	1.9075	7- 125	1.9026	8- 9	2.3964	8- 43	1.9076
25)	8- 136	1.905	9- 10	2.3858	9- 47	1.9083	9- 147	1.9085
29)	10- 51	1.8982	10- 55	1.9034	10- 158	1.9018	11- 12	1.0957
33)	11- 13	1.0969	11- 14	1.0961	15- 16	1.0968	15- 17	1.0951
37)	15- 18	1.0974	19- 20	1.0933	19- 21	1.0971	19- 22	1.0956
41)	23- 24	1.0952	23- 25	1.0926	23- 26	1.0965	27- 28	1.096
45)	27- 29	1.0964	27- 30	1.0942	31- 32	1.093	31- 33	1.0958
49)	31- 34	1.0966	35- 36	1.0935	35- 37	1.0963	35- 38	1.097
53)	39- 40	1.0951	39- 41	1.0935	39- 42	1.0968	43- 44	1.095
57)	43- 45	1.0965	43- 46	1.095	47- 48	1.094	47- 49	1.0964
61)	47- 50	1.0964	51- 52	1.0973	51- 53	1.0958	51- 54	1.0953
65)	55- 56	1.0961	55- 57	1.097	55- 58	1.0962	59- 61	1.4087
69)	59- 62	1.4068	60- 63	1.3954	60- 64	1.3963	60- 69	1.0872
73)	61- 64	1.3955	61- 65	1.0879	62- 63	1.3969	62- 66	1.0866
77)	63- 67	1.0876	64- 68	1.0874	70- 72	1.4087	70- 73	1.4072
81)	71- 74	1.3952	71- 75	1.3965	71- 80	1.087	72- 75	1.3952
85)	72- 76	1.0887	73- 74	1.397	73- 77	1.0867	74- 78	1.0877
89)	75- 79	1.0873	81- 83	1.4078	81- 84	1.4081	82- 85	1.3963
93)	82- 86	1.3957	82- 91	1.0872	83- 86	1.397	83- 87	1.0866
97)	84- 85	1.3956	84- 88	1.0878	85- 89	1.0871	86- 90	1.0876
101)	92- 94	1.4061	92- 95	1.4086	93- 96	1.397	93- 97	1.3946
105)	93- 102	1.0871	94- 97	1.3968	94- 98	1.0868	95- 96	1.395
109)	95- 99	1.0882	96- 100	1.0874	97- 101	1.087	103- 105	1.4073
113)	103- 106	1.409	104- 107	1.3968	104- 108	1.3955	104- 113	1.0871
117)	105- 108	1.397	105- 109	1.087	106- 107	1.3955	106- 110	1.0876
121)	107- 111	1.0871	108- 112	1.0875	114- 116	1.4076	114- 117	1.4081
125)	115- 118	1.3962	115- 119	1.3954	115- 124	1.0872	116- 119	1.3966
129)	116- 120	1.0856	117- 118	1.3956	117- 121	1.0856	118- 122	1.0873
133)	119- 123	1.0875	125- 127	1.4072	125- 128	1.4078	126- 129	1.3961
137)	126- 130	1.395	126- 135	1.0869	127- 130	1.3969	127- 131	1.0864
141)	128- 129	1.3952	128- 132	1.0876	129- 133	1.0873	130- 134	1.0876
145)	136- 138	1.4069	136- 139	1.408	137- 140	1.397	137- 141	1.3952
149)	137- 146	1.0871	138- 141	1.3971	138- 142	1.0866	139- 140	1.3953
153)	139- 143	1.0883	140- 144	1.0871	141- 145	1.0873	147- 149	1.4097
157)	147- 150	1.407	148- 151	1.395	148- 152	1.397	148- 157	1.087
161)	149- 152	1.3954	149- 153	1.0881	150- 151	1.3974	150- 154	1.0871
165)	151- 155	1.0874	152- 156	1.0874	158- 160	1.4083	158- 161	1.4068
169)	159- 162	1.3954	159- 163	1.3966	159- 168	1.0871	160- 163	1.3949
173)	160- 164	1.0884	161- 162	1.3973	161- 165	1.0875	162- 166	1.0874
177)	163- 167	1.0872
10D_150
	I J	R	I J	R	I J	R	I J	R
1)	1- 2	2.3862	1- 11	1.9027	1- 15	1.8991	1- 59	1.8998
5)	2- 3	2.3978	2- 19	1.9082	2- 70	1.909	3- 4	2.4058
9)	3- 23	1.9072	3- 81	1.9061	4- 5	2.398	4- 27	1.9077
13)	4- 92	1.904	5- 6	2.4025	5- 31	1.9078	5- 103	1.9069
17)	6- 7	2.3877	6- 35	1.914	6- 114	1.9055	7- 8	2.3973
21)	7- 39	1.907	7- 125	1.9055	8- 9	2.3921	8- 43	1.909
25)	8- 136	1.906	9- 10	2.3811	9- 47	1.9102	9- 147	1.9066
29)	10- 51	1.9002	10- 55	1.9024	10- 158	1.8984	11- 12	1.0955
33)	11- 13	1.0969	11- 14	1.0961	15- 16	1.0969	15- 17	1.0955
37)	15- 18	1.0971	19- 20	1.0944	19- 21	1.0966	19- 22	1.0958
41)	23- 24	1.0954	23- 25	1.0947	23- 26	1.0962	27- 28	1.0952
45)	27- 29	1.0964	27- 30	1.0941	31- 32	1.0934	31- 33	1.0955
49)	31- 34	1.097	35- 36	1.0953	35- 37	1.0957	35- 38	1.0967
53)	39- 40	1.0954	39- 41	1.0951	39- 42	1.0972	43- 44	1.0954
57)	43- 45	1.0965	43- 46	1.0945	47- 48	1.0943	47- 49	1.0962
61)	47- 50	1.0964	51- 52	1.0971	51- 53	1.0956	51- 54	1.0956
65)	55- 56	1.0961	55- 57	1.0971	55- 58	1.0964	59- 61	1.4081
69)	59- 62	1.4063	60- 63	1.3954	60- 64	1.3965	60- 69	1.0873
73)	61- 64	1.3953	61- 65	1.0879	62- 63	1.3968	62- 66	1.0865
77)	63- 67	1.0875	64- 68	1.0875	70- 72	1.409	70- 73	1.4069
81)	71- 74	1.3953	71- 75	1.3966	71- 80	1.0871	72- 75	1.3952
85)	72- 76	1.0883	73- 74	1.3971	73- 77	1.0864	74- 78	1.0876
89)	75- 79	1.0874	81- 83	1.4078	81- 84	1.408	82- 85	1.3961
93)	82- 86	1.3957	82- 91	1.0872	83- 86	1.3967	83- 87	1.0861
97)	84- 85	1.3954	84- 88	1.0874	85- 89	1.0869	86- 90	1.0874
101)	92- 94	1.4078	92- 95	1.4074	93- 96	1.3964	93- 97	1.3955
105)	93- 102	1.0872	94- 97	1.3969	94- 98	1.087	95- 96	1.3949
109)	95- 99	1.0873	96- 100	1.0868	97- 101	1.0875	103- 105	1.4084
113)	103- 106	1.4085	104- 107	1.3962	104- 108	1.3958	104- 113	1.0872
117)	105- 108	1.397	105- 109	1.0872	106- 107	1.3955	106- 110	1.0872
121)	107- 111	1.0868	108- 112	1.0875	114- 116	1.4072	114- 117	1.4082
125)	115- 118	1.3962	115- 119	1.3954	115- 124	1.0871	116- 119	1.3965
129)	116- 120	1.0858	117- 118	1.3957	117- 121	1.0859	118- 122	1.0874
133)	119- 123	1.0873	125- 127	1.4061	125- 128	1.4093	126- 129	1.3965
137)	126- 130	1.3948	126- 135	1.0871	127- 130	1.3968	127- 131	1.0859
141)	128- 129	1.3951	128- 132	1.088	129- 133	1.0874	130- 134	1.0868
145)	136- 138	1.4077	136- 139	1.4079	137- 140	1.3965	137- 141	1.3952
149)	137- 146	1.0872	138- 141	1.3966	138- 142	1.0862	139- 140	1.3952
153)	139- 143	1.088	140- 144	1.0868	141- 145	1.0873	147- 149	1.4087
157)	147- 150	1.4078	148- 151	1.3955	148- 152	1.3965	148- 157	1.0871
161)	149- 152	1.3954	149- 153	1.088	150- 151	1.397	150- 154	1.0873
165)	151- 155	1.0875	152- 156	1.087	158- 160	1.4079	158- 161	1.4071
169)	159- 162	1.3954	159- 163	1.3965	159- 168	1.0871	160- 163	1.3949
173)	160- 164	1.0883	161- 162	1.3969	161- 165	1.0876	162- 166	1.0875
177)	163- 167	1.0873
10D_160
	I J	R	I J	R	I J	R	I J	R
1)	1- 2	2.3895	1- 11	1.9024	1- 15	1.9004	1- 59	1.8985
5)	2- 3	2.3816	2- 19	1.9082	2- 70	1.9047	3- 4	2.3892
9)	3- 23	1.9076	3- 81	1.9069	4- 5	2.3923	4- 27	1.9105
13)	4- 92	1.9037	5- 6	2.3979	5- 31	1.9106	5- 103	1.9068
17)	6- 7	2.3836	6- 35	1.9137	6- 114	1.906	7- 8	2.3913
21)	7- 39	1.9067	7- 125	1.9065	8- 9	2.3873	8- 43	1.91
25)	8- 136	1.9057	9- 10	2.3818	9- 47	1.9116	9- 147	1.9034
29)	10- 51	1.8996	10- 55	1.9035	10- 158	1.8977	11- 12	1.0954
33)	11- 13	1.097	11- 14	1.0961	15- 16	1.097	15- 17	1.0954
37)	15- 18	1.097	19- 20	1.0958	19- 21	1.0964	19- 22	1.0953
41)	23- 24	1.0956	23- 25	1.0954	23- 26	1.0968	27- 28	1.0949
45)	27- 29	1.0962	27- 30	1.0941	31- 32	1.094	31- 33	1.0962
49)	31- 34	1.0964	35- 36	1.0963	35- 37	1.0959	35- 38	1.0952
53)	39- 40	1.095	39- 41	1.0959	39- 42	1.0963	43- 44	1.0962
57)	43- 45	1.0965	43- 46	1.0953	47- 48	1.0952	47- 49	1.0964
61)	47- 50	1.0963	51- 52	1.0969	51- 53	1.0959	51- 54	1.0959
65)	55- 56	1.0959	55- 57	1.0969	55- 58	1.0964	59- 61	1.4082
69)	59- 62	1.4072	60- 63	1.3958	60- 64	1.396	60- 69	1.0872
73)	61- 64	1.3956	61- 65	1.088	62- 63	1.3961	62- 66	1.0865
77)	63- 67	1.0874	64- 68	1.0874	70- 72	1.4092	70- 73	1.406
81)	71- 74	1.395	71- 75	1.3969	71- 80	1.0871	72- 75	1.3951
85)	72- 76	1.0884	73- 74	1.3969	73- 77	1.0866	74- 78	1.0874
89)	75- 79	1.0874	81- 83	1.4071	81- 84	1.4089	82- 85	1.3965
93)	82- 86	1.3956	82- 91	1.0872	83- 86	1.3965	83- 87	1.0865
97)	84- 85	1.3954	84- 88	1.0877	85- 89	1.0871	86- 90	1.0871
101)	92- 94	1.4081	92- 95	1.4074	93- 96	1.3963	93- 97	1.3955
105)	93- 102	1.0873	94- 97	1.3971	94- 98	1.0868	95- 96	1.3946
109)	95- 99	1.0873	96- 100	1.0865	97- 101	1.0874	103- 105	1.4079
113)	103- 106	1.4084	104- 107	1.3962	104- 108	1.3956	104- 113	1.0872
117)	105- 108	1.3972	105- 109	1.0871	106- 107	1.3947	106- 110	1.0869
121)	107- 111	1.0868	108- 112	1.0876	114- 116	1.4069	114- 117	1.4079
125)	115- 118	1.3968	115- 119	1.3951	115- 124	1.0871	116- 119	1.3962
129)	116- 120	1.0859	117- 118	1.3956	117- 121	1.0865	118- 122	1.0875
133)	119- 123	1.0873	125- 127	1.4055	125- 128	1.4096	126- 129	1.3968
137)	126- 130	1.3949	126- 135	1.0873	127- 130	1.397	127- 131	1.0856
141)	128- 129	1.3949	128- 132	1.0874	129- 133	1.0874	130- 134	1.0866
145)	136- 138	1.4078	136- 139	1.4083	137- 140	1.396	137- 141	1.395
149)	137- 146	1.0873	138- 141	1.3961	138- 142	1.0864	139- 140	1.3951
153)	139- 143	1.0872	140- 144	1.0867	141- 145	1.0871	147- 149	1.4079
157)	147- 150	1.4079	148- 151	1.3954	148- 152	1.3965	148- 157	1.0871
161)	149- 152	1.3951	149- 153	1.0879	150- 151	1.397	150- 154	1.0874
165)	151- 155	1.0875	152- 156	1.0868	158- 160	1.4078	158- 161	1.4072
169)	159- 162	1.3954	159- 163	1.3965	159- 168	1.0872	160- 163	1.3946
173)	160- 164	1.0884	161- 162	1.3971	161- 165	1.0877	162- 166	1.0875
177)	163- 167	1.0871
10D_170
	I J	R	I J	R	I J	R	I J	R
1)	1- 2	2.3844	1- 11	1.9012	1- 15	1.9002	1- 59	1.8982
5)	2- 3	2.3856	2- 19	1.9085	2- 70	1.9079	3- 4	2.3936
9)	3- 23	1.9083	3- 81	1.9039	4- 5	2.3888	4- 27	1.9107
13)	4- 92	1.9034	5- 6	2.3983	5- 31	1.9125	5- 103	1.9052
17)	6- 7	2.3922	6- 35	1.9113	6- 114	1.9065	7- 8	2.3931
21)	7- 39	1.9036	7- 125	1.9095	8- 9	2.3856	8- 43	1.9106
25)	8- 136	1.9011	9- 10	2.3838	9- 47	1.9111	9- 147	1.906
29)	10- 51	1.9027	10- 55	1.9002	10- 158	1.8973	11- 12	1.0953
33)	11- 13	1.0969	11- 14	1.096	15- 16	1.097	15- 17	1.0957
37)	15- 18	1.097	19- 20	1.0958	19- 21	1.0963	19- 22	1.0948
41)	23- 24	1.0949	23- 25	1.0957	23- 26	1.0958	27- 28	1.095
45)	27- 29	1.0959	27- 30	1.0953	31- 32	1.0947	31- 33	1.0967
49)	31- 34	1.0957	35- 36	1.0962	35- 37	1.0962	35- 38	1.0944
53)	39- 40	1.0953	39- 41	1.0957	39- 42	1.0949	43- 44	1.0948
57)	43- 45	1.0964	43- 46	1.0944	47- 48	1.095	47- 49	1.0966
61)	47- 50	1.096	51- 52	1.0972	51- 53	1.0957	51- 54	1.0964
65)	55- 56	1.0957	55- 57	1.0972	55- 58	1.0954	59- 61	1.4084
69)	59- 62	1.4068	60- 63	1.3958	60- 64	1.3961	60- 69	1.0872
73)	61- 64	1.3952	61- 65	1.088	62- 63	1.3963	62- 66	1.087
77)	63- 67	1.0872	64- 68	1.0874	70- 72	1.4095	70- 73	1.4056
81)	71- 74	1.3949	71- 75	1.3965	71- 80	1.0872	72- 75	1.3951
85)	72- 76	1.0887	73- 74	1.3967	73- 77	1.0865	74- 78	1.0873
89)	75- 79	1.0875	81- 83	1.4071	81- 84	1.4084	82- 85	1.3963
93)	82- 86	1.3954	82- 91	1.0871	83- 86	1.3968	83- 87	1.087
97)	84- 85	1.3947	84- 88	1.0874	85- 89	1.0871	86- 90	1.0873
101)	92- 94	1.4084	92- 95	1.4078	93- 96	1.3964	93- 97	1.3951
105)	93- 102	1.0871	94- 97	1.3971	94- 98	1.0873	95- 96	1.3944
109)	95- 99	1.0875	96- 100	1.0867	97- 101	1.0875	103- 105	1.4077
113)	103- 106	1.4089	104- 107	1.3962	104- 108	1.395	104- 113	1.0872
117)	105- 108	1.3965	105- 109	1.087	106- 107	1.3952	106- 110	1.0872
121)	107- 111	1.0871	108- 112	1.0876	114- 116	1.4078	114- 117	1.4072
125)	115- 118	1.3947	115- 119	1.3964	115- 124	1.0871	116- 119	1.395
129)	116- 120	1.0868	117- 118	1.3964	117- 121	1.0862	118- 122	1.0873
133)	119- 123	1.0875	125- 127	1.4065	125- 128	1.409	126- 129	1.3963
137)	126- 130	1.3947	126- 135	1.0872	127- 130	1.3967	127- 131	1.0857
141)	128- 129	1.395	128- 132	1.0868	129- 133	1.0875	130- 134	1.0871
145)	136- 138	1.4074	136- 139	1.4079	137- 140	1.3966	137- 141	1.3953
149)	137- 146	1.0871	138- 141	1.3974	138- 142	1.0872	139- 140	1.3943
153)	139- 143	1.0875	140- 144	1.087	141- 145	1.0875	147- 149	1.4087
157)	147- 150	1.4065	148- 151	1.3947	148- 152	1.3965	148- 157	1.087
161)	149- 152	1.3943	149- 153	1.089	150- 151	1.397	150- 154	1.0873
165)	151- 155	1.0876	152- 156	1.0871	158- 160	1.4066	158- 161	1.4084
169)	159- 162	1.3967	159- 163	1.3954	159- 168	1.0873	160- 163	1.3968
173)	160- 164	1.0875	161- 162	1.3949	161- 165	1.088	162- 166	1.087
177)	163- 167	1.0875
10D_180
	I J	R	I J	R	I J	R	I J	R
1)	1- 2	2.3942	1- 11	1.9015	1- 15	1.902	1- 59	1.8987
5)	2- 3	2.3916	2- 19	1.9085	2- 70	1.9061	3- 4	2.3954
9)	3- 23	1.9096	3- 81	1.9062	4- 5	2.3948	4- 27	1.9082
13)	4- 92	1.9038	5- 6	2.4048	5- 31	1.913	5- 103	1.9057
17)	6- 7	2.3896	6- 35	1.9129	6- 114	1.904	7- 8	2.3934
21)	7- 39	1.9065	7- 125	1.9033	8- 9	2.3857	8- 43	1.9102
25)	8- 136	1.9052	9- 10	2.3917	9- 47	1.9091	9- 147	1.9052
29)	10- 51	1.9019	10- 55	1.9013	10- 158	1.8992	11- 12	1.0953
33)	11- 13	1.0971	11- 14	1.0958	15- 16	1.0968	15- 17	1.0953
37)	15- 18	1.0969	19- 20	1.0962	19- 21	1.0965	19- 22	1.0953
41)	23- 24	1.0953	23- 25	1.0955	23- 26	1.0951	27- 28	1.0954
45)	27- 29	1.0958	27- 30	1.0952	31- 32	1.0955	31- 33	1.0964
49)	31- 34	1.0956	35- 36	1.0959	35- 37	1.0958	35- 38	1.0947
53)	39- 40	1.095	39- 41	1.0959	39- 42	1.0931	43- 44	1.0949
57)	43- 45	1.0956	43- 46	1.0952	47- 48	1.0946	47- 49	1.0963
61)	47- 50	1.0956	51- 52	1.0973	51- 53	1.0955	51- 54	1.0967
65)	55- 56	1.0958	55- 57	1.0972	55- 58	1.0955	59- 61	1.4075
69)	59- 62	1.4084	60- 63	1.3964	60- 64	1.3952	60- 69	1.0873
73)	61- 64	1.3966	61- 65	1.0875	62- 63	1.3954	62- 66	1.0874
77)	63- 67	1.0871	64- 68	1.0875	70- 72	1.4084	70- 73	1.4061
81)	71- 74	1.3948	71- 75	1.3967	71- 80	1.0871	72- 75	1.3947
85)	72- 76	1.0886	73- 74	1.3968	73- 77	1.0873	74- 78	1.0876
89)	75- 79	1.0875	81- 83	1.4075	81- 84	1.4082	82- 85	1.3966
93)	82- 86	1.3954	82- 91	1.0871	83- 86	1.3971	83- 87	1.0874
97)	84- 85	1.3947	84- 88	1.0876	85- 89	1.0872	86- 90	1.0874
101)	92- 94	1.4075	92- 95	1.4082	93- 96	1.3962	93- 97	1.3951
105)	93- 102	1.0869	94- 97	1.3963	94- 98	1.0868	95- 96	1.3955
109)	95- 99	1.0874	96- 100	1.0874	97- 101	1.0872	103- 105	1.4072
113)	103- 106	1.4084	104- 107	1.3962	104- 108	1.3952	104- 113	1.0871
117)	105- 108	1.3965	105- 109	1.0874	106- 107	1.3952	106- 110	1.0865
121)	107- 111	1.0874	108- 112	1.0874	114- 116	1.407	114- 117	1.4077
125)	115- 118	1.3965	115- 119	1.3949	115- 124	1.0871	116- 119	1.3966
129)	116- 120	1.0867	117- 118	1.3949	117- 121	1.088	118- 122	1.0871
133)	119- 123	1.0875	125- 127	1.4071	125- 128	1.4084	126- 129	1.3963
137)	126- 130	1.3949	126- 135	1.087	127- 130	1.3969	127- 131	1.0858
141)	128- 129	1.3951	128- 132	1.0871	129- 133	1.0874	130- 134	1.0876
145)	136- 138	1.4072	136- 139	1.408	137- 140	1.3962	137- 141	1.3954
149)	137- 146	1.0871	138- 141	1.3971	138- 142	1.087	139- 140	1.395
153)	139- 143	1.0872	140- 144	1.0873	141- 145	1.0871	147- 149	1.4085
157)	147- 150	1.4063	148- 151	1.3948	148- 152	1.3966	148- 157	1.087
161)	149- 152	1.3946	149- 153	1.0886	150- 151	1.3967	150- 154	1.0874
165)	151- 155	1.0874	152- 156	1.0875	158- 160	1.4073	158- 161	1.4086
169)	159- 162	1.3964	159- 163	1.3955	159- 168	1.0873	160- 163	1.3965
173)	160- 164	1.0875	161- 162	1.3954	161- 165	1.0876	162- 166	1.0871
177)	163- 167	1.0874
